# Supplementary material for: De novo variants in KDM2A cause a syndromic neurodevelopmental disorder
Source: Am J Hum Genet. 2025 Dec 29;113(1):100–16. doi: 10.1016/j.ajhg.2025.12.004 (PMC12824617; doi:10.1016/j.ajhg.2025.12.004)
Supplement: Data S1. Tables S3–S8 [file mmc2.xlsx]

## Sheet: S3_detailed_clinical_data
Individual #	1	2	3	4	5	6	7	8	9	10	11	12	13	14	15	16	17	18
Age at last at last assesment	5 y 3 m	8 y	6 y	25 y	13 y	10 y	6 y	3 y 10 m	13 y	13 y 6 m	14 y	5 y 11 m	27th week of gestation, pregnancy terminated	13 y	25 y	6 y	14 y	11 y 1 m
Sex	F	M	M	F	F	M	F	F	M	M	M	M	F	M	M	M	M	M
Family history	unremarkable	maternal uncle with congenital heart disease; maternal cousin with Smith Magenis and autism; Paternal cousin with epilepsy	unremarkable	unremarkable	maternal cousin has autism spectrum disorder	unremarkable	maternal uncle with learning disability & speech delay as a child.	unremarkable	family history of language delay	unremarkable	unremarkable	3 year old brother with developmental delays, primarily speech	mother's height 152 cm	unremarkable	unremarkable	unremarkable	father with learning disabilities (reading), mother with mental health diagnoses	unremarkable
Genetic Information
Genomic position hg38/GRCh38, Chr11	67207624	67217747	67219296	67219402	67245196	67245328	67245397	67245421	67250357	67250358	67250461	67180094	67215432	67245301dup	67245302del	67250434dup	67250697del	67252734_67252737dup
Variant in KDM2A (NM_012308.3)	c.422A>G	c.704C>T	c.850C>T	c.956G>A	c.1571T>G	c.1703G>A	c.1772T>C	c.1796G>C	c.2327A>G	c.2328G>T	c.2431C>A	c.58C>T	c.579C>G	c.1676dup	c.1677del	c.2404dup	c.2667del	c.2809_2812dup
Protein	p.(Tyr141Cys)	p.(Pro235Leu)	p.(His284Tyr)	p.(Arg319Gln)	p.(Phe524Cys)	p.(Arg568Gln)	p.(Met591Thr)	p.(Arg599Pro)	p.(Lys776Arg)	p.(Lys776Asn)	p.(His811Asn)	p.(Arg20*)	p.(Tyr193*)	p.(Ile560Aspfs*71)	p.(Ile560Leufs*32)	p.(Thr802Asnfs*49)	p.(Asp889Glufs*47)	p.(Cys938*)
Exon	6	9	10	10	14	14	14	14	17	17	17	3	7	14	14	17	17	18
Allelic state	het	het	het	het	het	het	het	het	het	het	het	het	het	het	het	het	het	het
Origin	de novo	de novo	de novo	de novo	de novo	de novo	de novo	de novo	de novo	de novo	de novo	de novo	de novo	de novo	de novo	unknown	de novo	de novo
Genetic diagnostic	trio exome	trio exome	trio exome	trio exome	trio exome	trio genome	trio genome	trio genome	trio genome	trio exome	trio exome	duo exome with targeted variant testing of the other parent	trio exome	trio exome	trio exome	single exome	trio exome	trio genome
Additional genetic findings	no	no	no	no	A de novo variant in DYRK1A NM_001347721.2(DYRK1A):c.2265_*1del p.(Ter755CysextTer13) classified as VUS, methylation analysis planned	no	no	no	no	SCN2A gene p.V1891D c.5672T>A Variant of uncertain significance (paternally inherited) IRF2BP2 c.64C>A, p.Pro22Thr de novo heterozygous VUS	no	homoplastic for the m.7854 T>C (p.Val90Ala) variant of uncertain significance in the MT-CO2 gene. Mom also harbors the m.7854 T>C variant in the MT-CO2 gene at an apparently homoplasmic level.	no	no	GATA6 nonsense variant c.779C>A, p.(Ser260*) that is likely causative for diabetes type 1, pancreatic, heart- and renal malformations	hemizygous variant c.997T>A, p.(Phe333Ile) in ABCD1 VLCFAs unremarkable.	no	Chr7 methylation ruled out Silver-Russel; CGH-Array normal
Prenatal/perinatal period
Complications in pregnancy	no	recurrent vaginal bleeding treated with progestrone	no	no	IUGR	IUGR	polyhydramnios	IUGR	no	no	prolonged labor due to large for for gestational age	IUGR, reduced fetal movements	IUGR, microcephaly	no	IUGR	IUGR, gastrointestinal and urinary tract infection of the mother before birth	Maternal shingles, prenatal testing showed increased risk for Down syndrome, and bilateral club feet identified on prenatal ultrasound.	IUGR
Gestational age at delivery (weeks)	40	at term	40	at term	38	37+2	41+2	36+3 (induced delivery due to the IUGR)	32	34+5	at term	38+5	27 (pregnancy terminated)	39+6	40+1	40+2	39	35+3
Neonatal period	poor feeding	normal	CPAP <24h; SCN for IVAB - maternal GBS+ and suspected sepsis, feeding difficulties and poor weight gain	newborn jaundice and phototherapy	neonatal jaundice, feeding difficulties	feeding difficulties with need for enteral nutrition	suctioning & brief oxygen required after delivery; jaundice treated with phototherapy	feeding difficulties/poor feeding	normal	NICU 12 days for prematurity	hypotonia in infancy	hypoglycemia that resolved with formula	NA	transient respiratory distress	normal	normal	normal	hospitalized for 3 days due to neonatal jaundice
Growth parameters at birth
Length (percentile, SD)	50 cm (P25-50)	P70	NA	NA	44 cm (P1, -2.3 SD)	45.5 cm (P40, -0.2 SD)	47 cm (P16, -1.0 SD)	41.5 cm (P1, -2.3 SD)	49 cm (P97, 1.9 SD)	NA	NA	48 cm (P5, -1.6 SD)	36 cm (<P5)	48.5 cm (P4, -1.7 SD)	47 cm (<P1, -2.4 SD)	50 cm (P12, -1.2 SD)	45.7 cm (<P1, -3.0 SD)	41 cm (<P1, -3.0 SD)
Weight (percentile, SD)	4080 g (P91-98)	3400 g (P43, -1.8 SD)	2830 g (P4, -1.8 SD)	3500 g (P52, mean)	2480 g (P8, -1.4 SD)	1900 g (P6, -1.6 SD)	2920 g (P17, -1.0 SD)	1590 g (<P1, -3.1 SD)	2500 g (P95, 1.7 SD)	2300 g (P60, 0.3 SD)	4420 g (P98, 2.0 SD)	2438 g (P1, -2.3 SD)	620 g (<P5)	3090 g (P12, -1.2 SD)	2510 g (P2, -2.0 SD)	2720 g (P2, -2.0 SD)	2608 g (P2, -2.0 SD)	1690 g (<P1, -2.7 SD)
OFC (percentile, SD)	34.5 cm (P50)	P50	NA	NA	31 cm (P2, -2.0 SD)	32 cm (P25, -0.7 SD)	35 cm (P57, 0.2 SD)	29.5 cm (P2, -2.0 SD)	NA	NA	NA	NA	(prenatal measurements <P5)	34 cm (P12, -1.2 SD)	33 cm (P3, -1.9 SD)	33.5 cm (P5, 1.7 SD)	NA	31.5 cm (P10, -1.3 SD)
Growth parameters at last assesment
Height (percentile, SD)	92.1 cm (<P1, -2.6 SD), at 5 y 3 m	P14	109.8 cm (<P3)	149 cm (<P1, -3 SD)	153 cm (P19, -0.8 SD)	117 cm (<P1, -3.6 SD)	102 cm (<P1, -3.0 SD)	89 cm (-2.5/-3 SD)	147 cm (P8, -1.4 SD)	163 cm (P66, 0.4 SD)	22.6 cm (P78, - 0.8 SD)	102.25 cm (<P1, -2.5 SD)	NA	160 cm (P63, 0.3 SD)	NA	106.3 cm (<P1, -2.4 SD)	152 cm (P8, -1.4 SD)	139 cm (P31, -0.5 SD)
Weight (percentile, SD)	12.4 kg (<P1, -2.6 SD), at 5 y 3 m	P57	15.4 kg (<P3)	52.8 kg (P22, -0.8 SD)	32.5 kg (<P1, -3.0 SD)	17 kg (<P1, -5.5 SD)	15 kg (<P1, -2.5 SD)	9.9 kg (-3.5/-4 SD)	100 kg (>P99, 3.0 SD)	49.3 kg (P54, 0.1 SD)	125.2 cm (P99, 2.3 SD)	14.7 kg (<P1, -2.9 SD)	NA	413. kg (P24, -0.7 SD)	NA	16.6 kg (P2, -2.1 SD)	40.4 kg (P10, -1.3 SD)	31.5 kg (P16, -1.0 SD)
OFC (percentile, SD)	47.2 cm (P2, -2.0 SD), at 3 y 4 m	P70	48.3 cm (<P2)	54 cm (P16, -1 SD)	50 cm (<P1, -3.5 SD)	49 cm at 7 y (<P1, -2.7 SD)	51 cm (P39, -0.3 SD)	46.5 cm (<P1, -2.5 SD)	NA	54.5 cm (P67, 0.4 SD)	55.8 cm (P99, 2.3 SD)	49.5 cm (P7, -1.5 SD)	NA	53.8 cm (P9, -1.3 SD)	NA	53.5 cm (P85, 1.0 SD)	normal	55 cm (P90, 1.3 SD)
Development
Global developmental delay	yes	yes	yes	yes	yes	yes	Yes	yes	yes	yes	no	yes	NA	yes	yes	no	yes	yes
Delayed speech development	yes	yes	yes	yes	yes	yes	Speech delay - Early language milestones were on time but then had delay of speech language acquisition.	yes	yes	yes	no	yes	NA	yes	yes	yes, initially normal speech dev., abnormalities detected with 3y	yes	yes
Delayed motor development	yes	yes	yes	yes	yes	yes	Yes - Gross motor milestones were delayed, currently still has fine motor delays	yes	no	yes	mild	yes	NA	yes	yes	no	yes	yes
Severity of DD / ID	severe	severe	mild	severe	mild	mild	mild	mild	learning disability	mild	mild	mild	NA	learning disability	mild	mild	severe	mild
IQ	NA	NA	NA	NA	heterogeneous cognitive profile	heterogeneous cognitive profile with dissociated scores invalidating the calculation of the total IQ	NA	to young for psychometric tests	NA	NA	NA	NA	NA	heterogeneous results	64 (verbal 72, performal 56, dysharmonic profile)	NA	NA	heterogeneous results (VCI 76, VSI 100, FRI 97, WMI 79, PSI 66)
Developmental regression	no	no	no	no	no	no	no	no	yes	no	no	no	NA	no	no	no	behavioral regression, some developmental regression with shoe tying	no
Microcephaly (yes/no)	yes	no	yes	no	yes	yes	no	yes	no	no	NA	no	yes	no	NA	no	no	no
Microcephaly (primary/secondary)	secondary	-	secondary	-	primary	primary	-	secondary	-	-	-	-	primary	-	-	-	-	-
Behavioral abnormalities	yes	yes	ADHD	NA	no	ADHD	ADHD, aggressive behavior, emotional lability, abnormal social behavior with peers, sensitivity to stimuli	no	no	ADHD-hyperactive type, sensory and auditory processing disorder	Asperger like	behavioral concerns and delayed processing	NA	ADHD, impulsivity, anxiety	no	suspected hyperkinesia	ADHD, oppositional defiant disorder, anxiety	anxiety, tends to avoid social interactions when he doesn't know the person
Autism	some traits	yes	no	no	no	no	yes	no	yes	no	yes	NA	NA	no	no	NA	no	NA
Developmental milestones
Sat independently (age)	18 m	NA	NA	NA	12 to 18 m	12 m	12 m	10 m	on time	6 m	mildly delayed	6/7 m	NA	before 9 m	NA	6 m	6 m	14 m
Walked independently (age)	3 y 7 m	NA	14 m	delayed motor skills (walk with 2 y)	21 m	18 m	20 m	31 m	on time	12 m	mildly delayed	18/19 m	NA	18 m	2 y	on time	18 m	23 m
Social smile (age)	on time	NA	on time	NA	NA	NA	NA	NA	N/A	early	NA	NA	NA	NA	NA	NA	very early	on time
First words (age)	2 y 6 m	still non-verbal at 6 y	2 y	up to today cannot speak ("problem is tongue"), communicates skillfully with facial expressions and gestures. The speech impairment is potentially caused by perisylvian syndrom when taking MRI findings into consideration.	12 m	20 m	2 y	NA	N/A	Mama dada at 9 months but at 2-3 years it was difficult to understand his speech. Now has challenges with social pragmatics and mild expressive language issues.	50 word vocabulary at 17 months, advanced language development at 2 1/2 year formal assessment	18 m	NA	first words 12 m, first sentences 4 y	18 m	two-word sentences before 2 years	6 m	2 y 6 m only "mom" and "dad", first sentences around 9 y
Neurological system
Seizure	no	no	no	yes	yes	no	no	no	no	yes	yes	no	NA	no	no	no	yes	no
Age at seizure onset	-	-	-	10 y	1st year	-	-	-	-	9 y	5 m	-	NA	-	-	-	4 years	-
Seizure types (focal, generalized, epileptic spasms)	-	-	-	focal lesional onset of epileptic seizures	generalized	-	-	-	-	generalized	epileptic spasms	-	NA	-	-	-	focal	-
Seizures	-	-	-	focal onset seizures (Aura and focal to bilateral tonic clonic)	NA	-	-	-	-	intiated as nocturnal episode and now generalized	-	-	NA	-	-	-	Localization-related focal epilepsy with complex partial seizures; focal dyscognitive, absence and secondary generalized; Possibly benign rolandic epilepsy, ESES. Reason for visit: Epilepsy Seizure type(s): Focal, unknown Focal nonmotor: Behavior arrest, cognitive Behavior arrest: - Timeframe of last seizure: 13-24 months ago - Seizure frequency: None in last year - Focal to bilateral-tonic-cloni…	-
Seizure frequency	-	-	-	NA	NA	-	-	-	-	EEG correlates with 3-7 times per night 4 reported GTC's observed	-	-	NA	-	-	-	NA	-
Seizure medication	-	-	-	valproate, carbamazepine, levetiracetam	micropakine	-	-	-	-	multiple AEDs. Currently on clobazam some short breakthrough seizures (Zonisamide, valproic acid and keppra).	Unresponsive to multiple ASMs (topiramate, clonazepam, carbamazepine, lamotrigine). Seizures came under control when pyridoxine was added at 6 months of age and seizures ceased.	-	NA	-	-	-	Onfi/Clobazam. Diazepam for rescue; Discontinued AEDs (and reason): · OXC - Lack of efficacy · VPA - Nausea/Emesis · LEV - Side effects	-
Seizures course over time, please elaborate	-	-	-	variable throughout course of treatment, daily to ever 2 months	started during first year in febrile context, required valproic acid, treatment then stopped; there was a recurrence of seizures at the age of 9, requiring reinitiation of valproic acid treatment. The medication was subsequently stopped at the age of 12, and she remained seizure-free since then.	-	-	-	-	initially nocturnal episode, "zoning out" several times a day. EEG confirmed nocturnal episodes of eye openings 3-7x/night started on AED and was seizure free for 3 years until this year. Currently on clobazam some short breakthrough seizures Added Valproic acid and Keppra shortened duration of seizures to 1 min but not frequency. Vagal nerve stimulator (VNS) recently placed age 13y 3 seizures in…	ASMs discontinued by 1 year of age and he remained on pyridoxine until 6 yrs; at 14 yrs is not on any medications	-	NA	-	-	-	Localization-related focal epilepsy with complex partial seizures; At this time, seizure semiology and EEG suggest a focal onset in the bicentrotemporal areas	-
Seizure free?	-	-	-	no	yes	-	-	-	-	no	yes	-	NA	-	-	-	Resolved ESES at age 13 y, last seizure at age 12 y	-
EEG findings	occasional subtle sharp transients in right posterior region, significance uncertain	-	-	interictal biparietal focal epileptiform discharges	unremarkable	-	abnormal due to frequent occipital sharp waves over the right occipital region with rare bilateral synchronous occipital discharges	-	-	Frequent runs of 2-2.5Hz generalized spike-wave discharges lasting from 6-60 seconds, sometimes punctuated by brief, lower amplitude theta activity were seen during periods of wakefulness, drowsiness, and stage I/II sleep.	hypsarrhythmia at 5 months of age, normal at 10 months of age	-	NA	-	-	age 5y: age-appropriate basic activity, during sleep right frontal, temporo-occipital and left frontal accentuated multifocal irregular sharpwaves and spikes without generalization	aEEG age 13y: This is a mildly abnormal EEG in wakefulness through slow wave sleep due to diffuse excessive beta which is a non specific finding which may be seen in the setting of certain medications, such as benzodiazepines as this child is on. aEEG age 12y: This is an abnormal ambulatory EEG in the awake and asleep states due to abundant focal sharp waves occurring independently in the right g…	-
brain MRI performed	yes, 11 y	yes, 1 y	no	yes, 23 y	yes	yes	yes	yes	no	yes	no	no	yes, prenatally	yes	no	yes, 4 y and 6 y	yes, 12 y	yes, 4 y
brain MRI findings	normal	normal	-	lissencephaly spectrum/cobblestone malformation/polymicrogyria with anterior maximum (diffuse gliosis, heterotopia, simple ventricular structure. In sum a disturbed neuronal migration and organization of cortex.	normal	normal	Cerebellar tonsillar ectopia without hydrocephalus, suggestive of Chiari I malformation. Otherwise unremarkable.	normal	-	normal	-	-	normal	normal	-	multiple T2w hyperintens white matter lesions accentuated subcortical frontal bilateral and periventricular	Left middle cranial fossa encephalocele	small hypophysis
Abnormality of coordination	NA	no	fine motor delay	no	no	no	no	no	no	no	yes - described as uncoordinated, not good at sports, fatigues easily		NA	yes	NA	no	delayed coordination for age, instability on heel to toe walk, and mildly impaired balance	no
Abnormality of muscle tone (hypotonia/spasticity)	hypotonia, hyporeflexia	no	-	no	no	no	hypotonia	no	no	no	mild hypotonia with increased joint mobility	hypotonia	NA	no	no	no	NA	no
Other neurological symptoms	NA	no	-	no	no	no	no	no	no	no	autism spectrum; misses social cues and context in many situations; had some perseveration until 13 yrs; had therapy for 2 yrs as young child for sensory integration, executive functioning	no	NA	no	no	graphomotor delay	no	no
Dysmorphic features
Dysmorphic features	midface hypoplasia, epicanthic folds, lowset & posteriorly rotated ears, saggy cheeks	large pinnae; helical defomities; depressed nasal bridge; small jaw; short forehead	triangular facial features	ascending eyelid axis, narrow mouth with thin upper and lower lip vermillion, facial asymmetry (after nasal fracture), conical tapered fingers, upslanted palpebral fissures	triangular face, pointed chin	bilateral epicanthus	frontal bossing, short and upturned nose, broad nasal bridge, epicanthal folds, low set left ear, high anterior hairline, and temporal narrowing	protruding metopic suture, upslanted palpabral fissures, bilateral epicanthus, thin lower lip	no	no	NA	bilateral epicanthus, upslanted palpebral fissures, protruding ears	NA	high palate, supernumerary nipple, thin vermilion of the upper lip	micrognathia, mildly upslanted palpebral fissures	micrognathia, thin upper lip, small midface	inverted nipples	low-set ears, thin upper lip with long filtrum, retrognathia, long and narrow nose
Abnormalities of cranial morphology	no	NA	no	no	no	no	Plagiocephaly, relative macrocephaly	trigonocephalic aspect	no	no	NA	no	NA	no	no	trigonocephalic aspect	no	no
Other
Gastrointestinal abnormalities / feeding difficulties	feeding difficulties; difficulties gaining weight; nasogastric tube feeding necessary	life-long constipation, mild esophagitis due to reflux	yes	sialorrhea	feeding difficulties	feeding difficulties	feeding difficulties as an infant, history of constipation	severe feeding difficulties, poor weight gain	no	no	NA	history of constipation	NA	NA	NA	no	no	no
Hearing	normal	unilateral hearing loss	normal	normal	NA	normal	normal	normal	normal	normal	normal	NA	NA	normal	normal	normal, status post tympanostomy tubes	normal	discrete conductive hearing loss, got better with trans-tympanic ventilation tubes
Ophthalmologic abnormalities	glasses for left eye, visual acuity 0.3 at 1 metre	no	no	no	divergent strabismus	hypermetropia +2,5	farsightedness, alternating exotropia	strabism	normal	no	normal	NA	NA	mild hypermetropia	NA	hyperopia, astigmatism	myopia, astigmatism	strabism
Nystagmus	no	no	no	no	no	no	no	no	NA	no	NA	NA	NA	no	NA	no	no	no
Abnormality of the cardiovascular system	no	no	no	no	no	no	Wolff-Parkinson-White syndrome	no	no	no	no	NA	no	no	pulmonary valve stenosis, small VSD, persistent ductus botalli (PDA) and ASD2, biscuspid aortic valve with aortic insufficience and double aortic arch	no	no	no
Other malformations	no	no	no	no	no	cryptorchidism	History of frenulectomy; bilateral hip dysplasia s/p corrective surgery; Congenital torticollis	no	NA	no	NA	NA	no	no	partial pancreatic agenesis, duplication left urether, and reflux right kidney, necessitating dilatation and bilateral urether reimplantation because of recurrent infections, recurrent otitis media	no	no	left extra-sinus renal pelvis
Abnormalities of spine morphology	no	no	no	no	no	no	no	no	no	no	NA	NA	no	no	NA	no	no	no
Other symptoms	overlapping 2nd toes, hirsutism	no	one pigmented macule on back	no	patient passed away at age 14 due to acute respiratory distress syndrome in the context of a complicated flu	no	NA	delayed temporary teeth eruption shoulder dimples	loss of acquired social skills at 24 months	history of severe asthma now under good control	NA	pes planus and increase in flexibility bilateral ankles; delayed bone age of 1 year with SD of 2.7 months and chronological age of 1 year 5 months	NA	dyspraxia, left pectus excavatum, café-au-lait spots	umbilical hernia, chronic lymphedema abdomen/scrotal area	short stature	Short stature, clubfoot, mildly poor balance, poor hand eye coordination, instablity on heel to toe walk	2 pneumonias with last one taken care in ICU, recurrent otitis, failure to thrive, cryptorchidism
Other investigations	hypothyroidism	low serum IgA	normal microarray, fragile X analysis, 11p15 methylation studies, SNP trio analysis for mUPD7	no	no	no	Plasma amino acids, creatine kinase, urine organic acids, acylcarnitine profile, total and free carnitine, VLCFAs, Microarray, Fragile X testing, Exome sequencing, Genome sequencing.	normal NIPT (performed because of an intermediate risk at trisomy 21 screening), normal fetal caryotype, normal array-CGH on fetal DNA	fragile X negative	NA	NA	normal chromosomes, microarray, RSS methylation analysis, SMA testing	normal microarray analysis	normal microarray analysis	CT scan brain at age 16 was normal	NA	no	immune deficiency with CD4+ lymphocytopenia, low IgM, unresponsive post-vaccination serologies;

## Sheet: S4_insuffcient_evidence
Patient #	S19
Age at last at last assesment	9 y 3 m
Sex	F
Family history	unknown (adopted child)
Genetic Information
Genomic position hg38/GRCh38, Chr11	67250353
Variant in KDM2A (NM_012308.3)	c.2323G>A
Protein	p.(Glu775Lys)
Exon	17
Allelic state	het
Origin	unknown (adopted child)
Genetic diagnostic	single exome
Additional genetic findings	no
Prenatal/perinatal period
Complications in pregnancy	no
Gestational age at delivery (weeks)	at term
Neonatal period	normal
Growth parameters at birth
Length (percentile, SD)	unknown
Weight (percentile, SD)	3300 g
OFC (percentile, SD)	unknown
Growth parameters at last assesment
Height (percentile, SD)	P88, +1.16 SD
Weight (percentile, SD)	P48, -0.04 SD
OFC (percentile, SD)	P99, +2.3 SD
Development
Global developmental delay	yes
Delayed speech development	yes
Delayed motor development	no
Severity of DD / ID	mild
IQ	FSIQ = 55
Developmental regression	no
Microcephaly (yes/no)	no
Microcephaly (primary/secondary)	-
Behavioral abnormalities	ADHD
Autism	yes
Developmental milestones
Sat independently (age)	NA
Walked independently (age)	15 - 18 m
Social smile (age)	NA
First words (age)	NA
Neurological system
Seizure	no
Age at seizure onset	-
Seizure types (focal, generalized, epileptic spasms)	-
Seizures	-
Seizure frequency	-
Seizure medication	-
Seizures course over time, please elaborate	-
Seizure free?	-
EEG findings	-
MRI performed	no
MRI findings	NA
Abnormality of coordination	no
Abnormality of muscle tone (hypotonia/spasticity)	no
Other neurological symptoms	no
Dysmorphic features
Dysmorphic features	bilateral epicanthus, broad nasal bridge and broad nose
Abnormalities of cranial morphology	no
Other
Gastrointestinal abnormalities / feeding difficulties	no
Hearing	normal
Ophthalmologic abnormalities	no
Nystagmus	no
Abnormality of the cardiovascular system	no
Other malformations	no
Abnormalities of spine morphology	no
Other symptoms	no
Other investigations	NA

## Sheet: S5_in_silico_scores
chr	pos	ref	alt	aaref	aaalt	rs_dbSNP	hg19_chr	hg19_pos	hg18_chr	hg18_pos	aapos	genename	Ensembl_geneid	Ensembl_transcriptid	Ensembl_proteinid	Uniprot_acc	Uniprot_entry	HGVSc_ANNOVAR	HGVSp_ANNOVAR	HGVSc_snpEff	HGVSp_snpEff	HGVSc_VEP	HGVSp_VEP	APPRIS	GENCODE_basic	TSL	VEP_canonical	cds_strand	refcodon	codonpos	codon_degeneracy	Ancestral_allele	AltaiNeandertal	Denisova	VindijiaNeandertal	ChagyrskayaNeandertal	SIFT_score	SIFT_converted_rankscore	SIFT_pred	SIFT4G_score	SIFT4G_converted_rankscore	SIFT4G_pred	Polyphen2_HDIV_score	Polyphen2_HDIV_rankscore	Polyphen2_HDIV_pred	Polyphen2_HVAR_score	Polyphen2_HVAR_rankscore	Polyphen2_HVAR_pred	LRT_score
11	67207624	A	G	Y	C	.	11	66975095	11	66731671	141	KDM2A	ENSG00000173120	ENST00000529006	ENSP00000432786	Q9Y2K7	KDM2A_HUMAN	c.422A>G	p.Y141C	c.422A>G	p.Tyr141Cys	c.422A>G	p.Tyr141Cys	principal1	Y	1	YES	+	TAT	2	0	A	A/A	A/A	A/A	A/A	0.001	0.7849	D	0.003	0.79402	D	1	0.90584	D	0.997	0.86255	D	0
11	67217747	C	T	P	L	.	11	66985218	11	66741794	235	KDM2A	ENSG00000173120	ENST00000529006	ENSP00000432786	Q9Y2K7	KDM2A_HUMAN	c.704C>T	p.P235L	c.704C>T	p.Pro235Leu	c.704C>T	p.Pro235Leu	principal1	Y	1	YES	+	CCC	2	0	C	./.	./.	./.	./.	0	0.91255	D	0	0.92824	D	1	0.90584	D	1	0.97372	D	0
11	67219296	C	T	H	Y	.	11	66986767	11	66743343	284	KDM2A	ENSG00000173120	ENST00000529006	ENSP00000432786	Q9Y2K7	KDM2A_HUMAN	c.850C>T	p.H284Y	c.850C>T	p.His284Tyr	c.850C>T	p.His284Tyr	principal1	Y	1	YES	+	CAT	1	0	C	C/C	C/C	C/C	C/C	0	0.91255	D	0	0.92824	D	0.994	0.66517	D	0.854	0.60866	P	0
11	67219402	G	A	R	Q	.	11	66986873	11	66743449	319	KDM2A	ENSG00000173120	ENST00000529006	ENSP00000432786	Q9Y2K7	KDM2A_HUMAN	c.956G>A	p.R319Q	c.956G>A	p.Arg319Gln	c.956G>A	p.Arg319Gln	principal1	Y	1	YES	+	CGG	2	0	G	G/G	G/G	G/G	G/G	0.009	0.5748	D	0.014	0.62352	D	1	0.90584	D	0.978	0.74104	D	0
11	67245196	T	G	F	C	.	11	67012667	11	66769243	524	KDM2A	ENSG00000173120	ENST00000529006	ENSP00000432786	Q9Y2K7	KDM2A_HUMAN	c.1571T>G	p.F524C	c.1571T>G	p.Phe524Cys	c.1571T>G	p.Phe524Cys	principal1	Y	1	YES	+	TTC	2	0	T	T/T	T/T	T/T	T/T	0.174	0.31834	T	0.176	0.30045	T	0.79	0.44599	P	0.253	0.39112	B	0.001643
11	67245328	G	A	R	Q	.	11	67012799	11	66769375	568	KDM2A	ENSG00000173120	ENST00000529006	ENSP00000432786	Q9Y2K7	KDM2A_HUMAN	c.1703G>A	p.R568Q	c.1703G>A	p.Arg568Gln	c.1703G>A	p.Arg568Gln	principal1	Y	1	YES	+	CGA	2	0	G	G/G	G/G	G/G	G/G	0.007	0.91255	D	0	0.92824	D	1	0.90584	D	0.997	0.86255	D	0
11	67245397	T	C	M	T	.	11	67012868	11	66769444	591	KDM2A	ENSG00000173120	ENST00000529006	ENSP00000432786	Q9Y2K7	KDM2A_HUMAN	c.1772T>C	p.M591T	c.1772T>C	p.Met591Thr	c.1772T>C	p.Met591Thr	principal1	Y	1	YES	+	ATG	2	0	T	./.	./.	./.	./.	0.002	0.7849	D	0.002	0.79402	D	0.996	0.68779	D	0.988	0.77976	D	0
11	67245421	G	C	R	P	.	11	67012892	11	66769468	599	KDM2A	ENSG00000173120	ENST00000529006	ENSP00000432786	Q9Y2K7	KDM2A_HUMAN	c.1796G>C	p.R599P	c.1796G>C	p.Arg599Pro	c.1796G>C	p.Arg599Pro	principal1	Y	1	YES	+	CGC	2	0	G	G/G	G/G	G/G	G/G	0.003	0.7849	D	0.002	0.79402	D	0.999	0.77913	D	0.989	0.78396	D	1e-06
11	67250357	A	G	K	R	.	11	67017828	11	66774404	776	KDM2A	ENSG00000173120	ENST00000529006	ENSP00000432786	Q9Y2K7	KDM2A_HUMAN	c.2327A>G	p.K776R	c.2327A>G	p.Lys776Arg	c.2327A>G	p.Lys776Arg	principal1	Y	1	YES	+	AAG	2	0	A	A/A	A/A	A/A	A/A	0.017	0.51248	D	0.334	0.22426	T	0.895	0.49247	P	0.281	0.40336	B	0.087823
11	67250358	G	T	K	N	.	11	67017829	11	66774405	776	KDM2A	ENSG00000173120	ENST00000529006	ENSP00000432786	Q9Y2K7	KDM2A_HUMAN	c.2328G>T	p.K776N	c.2328G>T	p.Lys776Asn	c.2328G>T	p.Lys776Asn	principal1	Y	1	YES	+	AAG	3	2	G	G/G	G/G	G/G	G/G	0.126	0.27194	T	0.376	0.2188	T	0.064	0.23455	B	0.047	0.24832	B	0.087823
11	67250461	C	A	H	N	.	11	67017932	11	66774508	811	KDM2A	ENSG00000173120	ENST00000529006	ENSP00000432786	Q9Y2K7	KDM2A_HUMAN	c.2431C>A	p.H811N	c.2431C>A	p.His811Asn	c.2431C>A	p.His811Asn	principal1	Y	1	YES	+	CAC	1	0	C	C/C	C/C	C/C	C/C	0.397	0.10588	T	0.835	0.05072	T	0.001	0.07471	B	0	0.01387	B	0.020385
[truncated: 400 more columns]

## Sheet: S6_KDM_genes
HGNC ID	Approved symbol	Aliases	Approved name	Previous symbols	Chromosome	MorbidGene	Inheritance	Z-score	LOEUF	constraint gnomAD			source of KDM list:	https://www.genenames.org/data/genegroup/#!/group/485
29079	KDM1A	KIAA0601,BHC110,LSD1	lysine demethylase 1A	AOF2,KDM1	1p36.12	yes	AD	3.79	0.64	v4
21577	KDM1B	FLJ34109,FLJ33898,dJ298J15.2,bA204B7.3,FLJ43328,LSD2	lysine demethylase 1B	C6orf193,AOF1	6p22.3	no	AD	3.13	0.76	v4
13606	KDM2A	KIAA1004,FBL11,LILINA,DKFZP434M1735,FBL7,FLJ00115,CXXC8,JHDM1A	lysine demethylase 2A	FBXL11	11q13.2	yes	AD	6.9	0.06	v4
13610	KDM2B	PCCX2,CXXC2,Fbl10,JHDM1B	lysine demethylase 2B	FBXL10	12q24.31	yes	AD	4.61	0.27	v4
20815	KDM3A	TSGA,KIAA0742,JHMD2A	lysine demethylase 3A	JMJD1,JMJD1A	2p11.2	no	AD	2.81	0.47	v4
1337	KDM3B	KIAA1082,NET22	lysine demethylase 3B	C5orf7,JMJD1B	5q31.2	yes	AD	6.21	0.12	v4
12313	JMJD1C	KDM3C, DKFZp761F0118,KIAA1380,FLJ14374	jumonji domain containing 1C	TRIP8	10q21.3	yes	AD	2.08	0.16	v4
22978	KDM4A	KIAA0677,JHDM3A,TDRD14A	lysine demethylase 4A	JMJD2,JMJD2A	1p34.2-p34.1	no	AD, AR	4.83	0.26	v4
29136	KDM4B	KIAA0876,TDRD14B	lysine demethylase 4B	JMJD2B	19p13.3	yes	AD	2.94	0.37	v4
17071	KDM4C	GASC1,KIAA0780,TDRD14C	lysine demethylase 4C	JMJD2C	9p24.1	no	XD, XR	-1	0.81	v4
25498	KDM4D	FLJ10251	lysine demethylase 4D	JMJD2D	11q21	no	XD	3.71	1.73	v4
37098	KDM4E	JMJD2E,KDM5E	lysine demethylase 4E	KDM4DL	11q21	no	AD	0.17	0.51	v2.1.1
52413	KDM4F	JMJD2F	lysine demethylase 4F		11q21	no	-	-0.21	NA	v2.1.1
9886	KDM5A		lysine demethylase 5A	RBBP2,JARID1A	12p13.33	yes	AD, AR	3.59	0.27	v4
18039	KDM5B	RBBP2H1A,PLU-1,CT31,PPP1R98	lysine demethylase 5B	JARID1B	1q32.1	yes	AD, AR	0.99	0.86	v4
11114	KDM5C	DXS1272E,XE169	lysine demethylase 5C	SMCX,JARID1C,MRX13	Xp11.22	yes	AD, AR	5.15	0.17	v2.1.1
11115	KDM5D	KIAA0234	lysine demethylase 5D	HYA,HY,SMCY,JARID1D	Yq11.223	no	-	-0.37	0.36	v2.1.1
12637	KDM6A		lysine demethylase 6A	UTX	Xp11.3	yes	XD	2.95	0.16	v2.1.1
29012	KDM6B	KIAA0346	lysine demethylase 6B	JMJD3	17p13.1	yes	AD	1.82	0.21	v4
12638	UTY	KDM6C,KDM6AL	ubiquitously transcribed tetratricopeptide repeat containing, Y-linked		Yq11.221	no	-	-0.17	0.33	v2.1.1
22224	KDM7A	KIAA1718	lysine demethylase 7A	JHDM1D	7q34	no	-	1.1	0.41	v4
20672	PHF8	KDM7B, ZNF422,KIAA1111,JHDM1F	PHD finger protein 8		Xp11.22	yes	XLR	3.98	0.26	v2.1.1
8920	PHF2	KDM7C,KIAA0662,JHDM1E,CENP-35	PHD finger protein 2		9q22.31	no	-	3.58	0.33	v4
25840	KDM8	FLJ13798	lysine demethylase 8	JMJD5	16p12.1	no	-	1.2	0.93	v4
25642	RSBN1	KDM9,FLJ11220,ROSBIN	round spermatid basic protein 1		1p13.2	no	-	2.15	0.51	v4

## Sheet: S7_KDM_genes_literature
symbol	transcript	variant	protein	origin	Inheritance	effect	source	ID_source	phenotype	comment
KDM1A					AD
KDM1A	NM_001009999.2	c.1207G>A	p.Glu403Lys	de novo
KDM1A	NM_001009999.2	c.1739A>G	p.Asp580Gly	de novo
KDM1A	NM_001009999.2	c.2353T>C	p.Tyr785His	de novo
KDM2A					AD
KDM2A	NM_012308.3	c.1572C>A	p.Phe524Leu	de novo		protein_changing	PMID	35982159	autism
KDM2A	NM_012308.3	c.1807T>G	p.Ser603Ala	de novo		protein_changing	PMID	35982160	autism
KDM2A	NM_012308.3	c.2847del	p.Ile950Serfs*20	de novo		pLoF	PMID	28191890	NDD
KDM2B					AD
KDM2B	NM_032590.4	c.499C>T	p.Arg167Trp	de novo		protein_changing	PMID	36322151	NDD
KDM2B	NM_032590.4	c.946G>A	p.Val316Ile	inherited		protein_changing	PMID	36322151	NDD
KDM2B	NM_032590.4	c.1847G>A	p.Cys616Tyr	de novo		protein_changing	PMID	36322151	NDD
KDM2B	NM_032590.4	c.1846T>C	p.Cys616Arg	de novo		protein_changing	PMID	36322151	NDD
KDM2B	NM_032590.4	c.1889G>C	p.Cys630Ser	de novo		protein_changing	PMID	36322151	NDD
KDM2B	NM_032590.4	c.1880G>A	p.Cys627Tyr	de novo		protein_changing	PMID	36322151	NDD
KDM2B	NM_032590.4	c.1894G>T	p.Asp632Tyr	de novo		protein_changing	PMID	36322151	NDD
KDM2B	NM_032590.4	c.1903_1905del	p.Lys635del	de novo		protein_changing	PMID	36322151	NDD
KDM2B	NM_032590.4	c.1912G>A	p.Gly638Ser	de novo		protein_changing	PMID	36322151	NDD
KDM2B	NM_032590.4	c.1913G>A	p.Gly638Asp	de novo		protein_changing	PMID	36322151	NDD
KDM2B	NM_032590.4	c.3370C>T	p.Arg1124*	inherited		pLoF	PMID	36322151	NDD
KDM2B	NM_032590.4	c.457delA	p.Met153Cysfs*24	de novo		pLoF	PMID	36322151	NDD
KDM2B	NM_032590.4	c.3005_3023del	p.Asn1002Serfs*35	de novo		pLoF	PMID	36322151	NDD
KDM3B					AD
KDM3B	NM_016604.3	c.349T>C	p.Trp117Arg	de novo		protein_changing	PMID	30929739	NDD
KDM3B	NM_016604.3	c.2827C>T	p.Arg943Trp	de novo		protein_changing	PMID	30929739	NDD
KDM3B	NM_016604.3	c.2828G>A	p.Arg943Gln	de novo		protein_changing	PMID	30929739	NDD
KDM3B	NM_016604.3	c.3083G>A	p.Arg1028Gln	de novo		protein_changing	PMID	30929739	NDD
KDM3B	NM_016604.3	c.3095A>T	p.Asp1032Val	de novo		protein_changing	PMID	30929739	NDD
KDM3B	NM_016604.3	c.4526T>C	p.Leu1509Pro	de novo		protein_changing	PMID	30929739	NDD
KDM3B	NM_016604.3	c.4631A>G	p.Tyr1544Cys	de novo		protein_changing	PMID	30929739	NDD
KDM3B	NM_016604.3	c.5201T>G	p.Leu1734Arg	de novo		protein_changing	PMID	30929739	NDD
KDM3B	NM_016604.3	c.133C>T	p.Arg45*	de novo		pLoF	PMID	30929739	NDD
KDM3B	NM_016604.3	c.277G>T	p.Glu93*	inherited		pLoF	PMID	30929739	NDD
KDM3B	NM_016604.3	c.277G>T	p.Glu93*	NA		pLoF	PMID	30929739	NDD
KDM3B	NM_016604.3	c.2479C>T	p.Gln827*	NA		pLoF	PMID	30929739	NDD
KDM3B	NM_016604.3	c.4549C>T	p.Arg1517*	de novo		pLoF	PMID	30929739	NDD
JMJD1C					AD					gene-disease association vague, PMID: 26181491; PMID: 31954878
KDM4B					AD
KDM4B	NM_015015.2	c.3284C>T	p.Pro1095Leu	de novo		protein_changing	PMID	33232677	NDD
KDM4B	NM_015015.2	c.2303A>G	p.His768Arg	de novo		protein_changing	PMID	33232677	NDD
KDM4B	NM_015015.2	c.659T>C	p.Leu220Pro	de novo		protein_changing	PMID	33232677	NDD
KDM4B	NM_015015.2	c.288C>T	r.287_ 317del, p.Glu97Thrfs*66	de novo		pLoF	PMID	33232677	NDD	synonymous variant leading to new donor splice site and frameshift
KDM4B	NM_015015.2	c.2221dup	p.Glu741Glyfs*41	de novo		pLoF	PMID	33232677	NDD
KDM4B	NM_015015.2	c.1778_1779del	p.Glu593Glyfs*41	inherited		pLoF	PMID	33232677	NDD
KDM4B	NM_015015.2	c.664C>T	p.Arg222Trp	de novo		protein_changing	PMID	33232677	NDD
KDM4B	NM_015015.2	c.371_374del	p.Lys124Thrfs*48	de novo		pLoF	PMID	33232677	NDD
KDM4B	NM_015015.2	c.1907-1G>C	p.?	inherited		pLoF	PMID	33232677	NDD
KDM5A					AD, AR					gene-disease association vague, PMID: 33350388, AD and AR cases
KDM5B					AD, AR					AD inheritance vague; AR inheritance definite PMID: 29276005
KDM5C					XD, XR					PMID: 15586325; PMID: 32279304
	NM_004187.5	c.224T>C	p.Leu75Pro	de novo		protein_changing	ClinVar	377331	NDD
	NM_004187.5	c.260A>G	p.Asp87Gly	hemizygous		protein_changing	PMID	32279304	NDD
	NM_004187.5	c.593G>A	p.Arg198Gln	de novo		protein_changing	ClinVar	620008	NDD
	NM_004187.5	c.1162G>C	p.Ala388Pro	hemizygous		protein_changing	PMID	15586325	NDD
	NM_004187.5	c.1204G>T	p.Asp402Tyr	hemizygous		protein_changing	PMID	15586325	NDD
	NM_004187.5	c.1204G>A	p.Asp402Asn	de novo		protein_changing	PMID	36672956	NDD
	NM_004187.5	c.1439C>T	p.Pro480Leu	de novo		protein_changing	ClinVar	374324	NDD
	NM_004187.5	c.1499C>T	p.Pro500Leu	de novo		protein_changing	ClinVar	588412	NDD
	NM_004187.5	c.1508A>G	p.Tyr503Cys	de novo		protein_changing	DECIPHER	274676	NDD
	NM_004187.5	c.1510G>A	p.Val504Met	de novo		protein_changing	DECIPHER	273566	NDD
	NM_004187.5	c.1565C>T	p.Ser522Phe	hemizygous		protein_changing	PMID	33306820	NDD
	NM_004187.5	c.1602G>C	p.Trp534Cys	hemizygous		protein_changing	ClinVar	1320173	NDD
	NM_004187.5	c.1606G>A	p.Gly536Arg	de novo		protein_changing	ClinVar	978953	NDD
	NM_004187.5	c.1660C>A	p.Pro554Thr	hemizygous		protein_changing	PMID	19826449	NDD
	NM_004187.5	c.1795C>T	p.Arg599Cys	hemizygous		protein_changing	ClinVar	559937	NDD
	NM_004187.5	c.1843G>T	p.Val615Phe	de novo		protein_changing	ClinVar	1308631	NDD
	NM_004187.5	c.1862A>G	p.Asp621Gly	de novo		protein_changing	ClinVar	1527871	NDD
	NM_004187.5	c.1866G>T	p.Trp622Cys	de novo		protein_changing	PMID	32279304	NDD
	NM_004187.5	c.2092G>A	p.Glu698Lys	hemizygous		protein_changing	PMID	15586325	NDD
	NM_004187.5	c.2152G>C	p.Ala718Pro	de novo		protein_changing	ClinVar	235844	NDD
	NM_004187.5	c.2191C>T	p.Leu731Phe	hemizygous		protein_changing	PMID	15586325	NDD
	NM_004187.5	c.147del	p.Ala50Argfs*23	de novo		pLoF	PMID	32279304	NDD
	NM_004187.5	c.589dup	p.Leu197Profs*23	de novo		pLoF	PMID	32279304	NDD
	NM_004187.5	c.1243-2A>G	p.?	de novo		pLoF	PMID	32279304	NDD
	NM_004187.5	c.2383_2384del	p.Arg795Glyfs*5	de novo		pLoF	PMID	32279304	NDD
	NM_004187.5	c.202_203dup	p.Arg68Profs*7	hemizygous		pLoF	PMID	15586325	NDD
	NM_004187.5	c.2080C>T	p.Arg694*	hemizygous		pLoF	PMID	15586325	NDD
	NM_004187.5	c.3864G>A	p.Trp1288*	hemizygous		pLoF	PMID	15586325	NDD
KDM6A					XD
	NM_001291415.2	c.401A>G	p.Tyr134Cys	inherited		protein_changing	PMID	33674768	NDD
	NM_001291415.2	c.520G>A	p.Gly174Arg	de novo		protein_changing	PMID	33674768	NDD
	NM_001291415.2	c.908C>A	p.Ala303Asp	de novo		protein_changing	ClinVar	976705	NDD
	NM_001291415.2	c.3073A>G	p.Ser1025Gly	inherited		protein_changing	PMID	33674768	NDD
	NM_001291415.2	c.3584C>T	p.Pro1195Leu	de novo		protein_changing	PMID	33674768	NDD
	NM_001291415.2	c.3668G>A	p.Gly1223Asp	de novo		protein_changing	PMID	33674768	NDD
	NM_001291415.2	c.3763C>T	p.Arg1255Trp	de novo		protein_changing	PMID	33674768	NDD
	NM_001291415.2	c.3409G>A	p.Gly1137Arg	de novo		protein_changing	ClinVar	979183	NDD
KDM6B					AD
	NM_001080424.2	c.1264G>A	p.Ala422Thr	de novo		protein_changing	PMID	37196654	NDD	not MANE select
	NM_001080424.2	c.1645_1650del	p.Pro549_Thr550del	de novo		protein_changing	PMID	37196654	NDD	not MANE select
	NM_001080424.2	c.3444T>G	p.Asn1148Lys	de novo		protein_changing	PMID	37196654	NDD	not MANE select
	NM_001080424.2	c.3762_3764del	p.Asp1254del	de novo		protein_changing	PMID	37196654	NDD	not MANE select
	NM_001080424.2	c.4118T>C	p.Met1373Thr	de novo		protein_changing	PMID	37196654	NDD	not MANE select
	NM_001080424.2	c.4174G>A	p.Glu1392Lys	de novo		protein_changing	PMID	37196654	NDD	not MANE select
	NM_001080424.2	c.4186T>A	p.Phe1396Ile	de novo		protein_changing	PMID	37196654	NDD	not MANE select
	NM_001080424.2	c.4187_4189del	p.Phe1396del	de novo		protein_changing	PMID	37196654	NDD	not MANE select
	NM_001080424.2	c.4193C>A	p.Ser1398Tyr	de novo		protein_changing	PMID	37196654	NDD	not MANE select
	NM_001080424.2	c.4222T>C	p.Cys1408Arg	de novo		protein_changing	PMID	37196654	NDD	not MANE select
	NM_001080424.2	c.4254G>T	p.Trp1418Cys	de novo		protein_changing	PMID	37196654	NDD	not MANE select
	NM_001080424.2	c.4540A>G	p.Met1514Val	de novo		protein_changing	PMID	37196654	NDD	not MANE select
	NM_001080424.2	c.4568G>C	p.Arg1523Pro	de novo		protein_changing	PMID	37196654	NDD	not MANE select
	NM_001080424.2	c.4696C>A	p.Arg1566Ser	de novo		protein_changing	PMID	37196654	NDD	not MANE select
	NM_001080424.2	c.4724G>C	p.Cys1575Ser	de novo		protein_changing	PMID	37196654	NDD	not MANE select
	NM_001080424.2	c.4750A>C	p.Asn1584His	de novo		protein_changing	PMID	37196654	NDD	not MANE select
	NM_001080424.2	c.4895A>G	p.Asp1632Gly	de novo		protein_changing	PMID	37196654	NDD	not MANE select
PHF8					XR
	NM_015107.2	c.144C>A	p.Tyr48*	maternal		pLoF	PMID	31906484	NDD
		c.377delT	p.Leu126Argfs*3	NA		pLoF	PMID	27959697	NDD
	NM_015107.2	c.529A>T	p.Lys177*	maternal		pLoF	PMID	17594395	NDD
	NM_015107.2	c.596+1G>A	p.?	de novo		pLoF	PMID	35469323	NDD
	NM_015107.2	c.631C>T	p.(Arg211*)	NA		pLoF	PMID	16199551	NDD
	NM_015107.2	c.738_739insT	p.His247Serfs*3	maternal		pLoF	PMID	35469323	NDD
	NM_015107.2	c.862C>T	p.Gln288*	maternal		pLoF	PMID	35469323	NDD
	NM_015107.2	c.943_946 8del	p.Thr315Leufs*25	maternal		pLoF	PMID	10398231	NDD
	NM_015107.2	c.1027C>T	p.Gln343*	maternal		pLoF	PMID	35469323	NDD
	NM_015107.2	c.1627-1G>A	p.?	de novo		pLoF	PMID	35469323	NDD
	NM_015107.2	c.1731-2A>G	p.?	maternal		pLoF	PMID	35469323	NDD
	NM_015107.2	c.1957C>T	p.Arg653*	NA		pLoF	PMID	29276005	NDD
	NM_015107.2	c.1965_1966dup	p.Glu656Valfs*174	de novo		pLoF	PMID	35469323	NDD
	NM_015107.2	c.1996del	p.Glu666Argfs*163	maternal		pLoF	PMID	35469323	NDD
	NM_015107.2	c.2760dup	p.Thr921Hisfs*19	maternal		pLoF	PMID	35469323	NDD

## Sheet: S8_KDM2A_episignature
chr	start	stop	q-value	mean methylation difference	#CpGs	p (MWU)	p (2D KS)	mean g1 cases	mean g2 controls
chr1	935038	936390	0.00012	10.2057	55	4.5e-14	9.6e-10	49.964	39.758
chr1	1430817	1430933	9.3e-06	19.5226	10	4.6e-14	7.3e-11	66.254	46.731
chr1	1540889	1541025	3.1e-06	13.6481	21	4e-14	2.4e-11	65.853	52.205
chr1	1599328	1599442	0.0035	15.0447	13	3.5e-11	2.8e-08	43.751	28.707
chr1	1629126	1629610	3.4e-24	24.5406	31	3.7e-14	2.7e-29	33.238	8.6976
chr1	1782618	1782702	2.4e-08	13.0466	10	4.3e-14	1.9e-13	19.315	6.2687
chr1	2189973	2190226	5.9e-14	23.855	19	4.5e-14	4.6e-19	61.227	37.372
chr1	2496349	2496525	3.2e-06	-17.5082	10	4.1e-14	2.5e-11	50.023	67.531
chr1	6454048	6454261	5.2e-06	10.1799	19	4.3e-14	4e-11	29.223	19.043
chr1	11501404	11501837	4.3e-10	14.4209	31	4.1e-14	3.4e-15	51.61	37.19
chr1	16535580	16535666	0.0063	13.5793	10	9.7e-09	4.9e-08	46.723	33.144
chr1	19273828	19274291	1.3e-43	14.0942	54	5e-14	9.9e-49	24.694	10.6
chr1	19288531	19288649	7.4e-28	17.3269	34	4.8e-14	5.8e-33	41.459	24.132
chr1	23902891	23903085	1.1e-31	10.7285	27	3.8e-14	8.9e-37	19.379	8.6505
chr1	25906859	25907016	0.0001	20.4115	10	4.6e-14	8e-10	30.762	10.35
chr1	27349843	27350147	4.2e-41	12.7286	43	5.1e-14	3.3e-46	74.274	61.545
chr1	27360807	27361111	2.3e-08	14.1931	31	4.2e-14	1.8e-13	33.062	18.869
chr1	30881303	30881651	0.00073	-10.1301	19	5.8e-14	5.7e-09	51.166	61.296
chr1	35120944	35121136	9.7e-11	14.0782	11	4.1e-14	7.6e-16	22.902	8.8239
chr1	35573398	35573599	8.3e-30	18.1097	28	4.7e-14	6.5e-35	21.049	2.9397
chr1	36322324	36322678	1e-10	13.8611	54	4.5e-14	8.2e-16	56.259	42.398
chr1	41516616	41516813	6e-10	20.0007	13	4.6e-14	4.7e-15	49.26	29.26
chr1	42455766	42455960	9e-12	19.1222	12	4.3e-14	7e-17	27.096	7.974
chr1	43349309	43349716	7.1e-25	10.618	26	4.5e-14	5.6e-30	72.642	62.024
chr1	44813350	44813677	1.8e-10	20.4092	25	4.3e-14	1.4e-15	55.529	35.12
chr1	45327227	45327614	1.4e-08	21.5251	23	4.8e-14	1.1e-13	54.829	33.304
chr1	54800679	54800747	3.1e-06	14.342	14	4.6e-14	2.4e-11	61.11	46.768
chr1	146486667	146486773	0.00054	20.174	10	5e-14	4.2e-09	69.362	49.188
chr1	152189288	152189395	2.8e-15	20.0218	15	4.2e-14	2.2e-20	24.538	4.5167
chr1	154869216	154869421	0.0049	14.3492	11	5e-14	3.8e-08	71.196	56.847
chr1	156076837	156077041	2.2e-21	24.5171	20	4.2e-14	1.7e-26	49.358	24.841
chr1	157194718	157195514	9.8e-14	15.2202	59	4.7e-14	7.7e-19	38.722	23.502
chr1	160084504	160084584	7.7e-08	17.1113	14	4.7e-14	6.1e-13	56.451	39.339
chr1	167121437	167121620	2.4e-23	11.6971	19	4.7e-14	1.9e-28	14.49	2.7928
chr1	175599477	175599635	1e-08	14.3469	19	4.6e-14	7.9e-14	36.219	21.872
chr1	178486664	178487095	4.5e-43	33.1604	42	3.4e-14	3.6e-48	54.903	21.743
chr1	182952867	182953212	3e-20	14.5505	28	4.6e-14	2.3e-25	31.305	16.754
chr1	182953222	182953292	0.0045	18.0841	10	2.6e-13	3.6e-08	68.015	49.931
chr1	201650376	201650638	0.0052	13.8931	25	6e-14	4e-08	38.083	24.19
chr1	205529290	205529462	0.00073	11.1596	15	3.8e-09	5.7e-09	67.318	56.158
chr1	205849726	205850136	3.1e-08	22.8229	12	3.5e-12	2.5e-13	62.083	39.26
chr1	207959255	207959473	9.5e-56	39.1845	30	4.1e-14	7.5e-61	40.862	1.6771
chr1	211416316	211416800	3.5e-32	12.0748	99	2.2e-14	2.7e-37	35.224	23.149
chr1	211479153	211479412	1.4e-28	31.5661	20	4.5e-14	1.1e-33	52.719	21.153
chr1	223748764	223748947	0.00013	20.5115	10	4.1e-14	1e-09	39.362	18.85
chr1	225939413	225939838	2.8e-14	26.0205	22	4.7e-14	2.2e-19	63.049	37.028
chr1	227558410	227558594	2e-09	21.3393	14	4.1e-14	1.6e-14	72.929	51.589
chr1	227560775	227561116	5.4e-28	25.1368	33	4.5e-14	4.2e-33	43.639	18.502
chr1	227786905	227787111	4e-05	17.4721	10	4.3e-14	3.1e-10	54.285	36.812
chr1	228214071	228214335	3.4e-14	26.6985	18	4.6e-14	2.6e-19	51.91	25.212
chr1	228276399	228276507	9e-12	22.5361	12	9.6e-14	7e-17	49.942	27.406
chr1	232805872	232805949	0.00013	10.0327	10	4.2e-14	1e-09	16.208	6.175
chr1	234356847	234357114	6.8e-42	23.7702	25	4e-14	5.3e-47	74.228	50.458
chr1	243101619	243101814	1.1e-18	11.2756	33	4.4e-14	8.9e-24	43.389	32.114
chr1	245688100	245688410	1.9e-27	21.427	27	4.3e-14	1.5e-32	47.043	25.616
chr1	245688589	245688677	0.0093	11.2216	10	3.2e-09	7.3e-08	69.215	57.994
chr1	247517974	247518511	4e-67	22.8572	56	5.1e-14	3.1e-72	72.495	49.637
chr1	247530943	247531132	7.9e-24	24.134	17	4.6e-14	6.2e-29	78.009	53.875
chr1	247639563	247639667	2.6e-12	21.3858	16	4.1e-14	2e-17	37.433	16.047
chr1	248691966	248692259	4.8e-12	10.3626	36	4e-14	3.7e-17	83.184	72.821
chr10	49090	49355	3.6e-09	12.8935	31	4.3e-14	2.8e-14	69.012	56.119
chr10	1362733	1362887	1.3e-06	11.4339	12	4.4e-14	1e-11	80.397	68.964
chr10	1363452	1363864	1.3e-49	26.9929	46	4e-14	1e-54	72.042	45.049
chr10	2501225	2501929	5.6e-08	12.0166	52	4.4e-14	4.4e-13	60.095	48.078
chr10	3556344	3556738	2.2e-54	16.2085	33	3.7e-14	1.7e-59	92.294	76.085
chr10	11742893	11743036	0.0026	15.1591	10	4.5e-12	2e-08	54.815	39.656
chr10	27252729	27252791	3.9e-20	29.563	10	4.1e-14	3.1e-25	38.069	8.5062
chr10	27252817	27252924	1.7e-27	31.9401	15	4.2e-14	1.4e-32	43.369	11.429
chr10	35607897	35608082	2.6e-12	11.267	13	4.3e-14	2.1e-17	15.296	4.0288
chr10	43350787	43350924	5.4e-06	14.0865	16	4.3e-14	4.2e-11	40.899	26.812
chr10	43667428	43667554	1.5e-10	12.203	13	4.5e-14	1.1e-15	16.391	4.1875
chr10	43689419	43689618	0.0085	24.7178	10	1.7e-13	6.7e-08	48.262	23.544
chr10	46911251	46911361	9.5e-19	30.7411	13	4.7e-14	7.5e-24	63.414	32.673
chr10	48655659	48656013	2.1e-07	20.5167	23	4.3e-14	1.6e-12	51.93	31.413
chr10	65053912	65054189	1.7e-25	12.4983	28	4e-14	1.3e-30	86.217	73.719
chr10	80535967	80536362	2.5e-46	26.4955	36	3.1e-14	1.9e-51	39.346	12.851
chr10	86968591	86968963	1.9e-32	14.1054	30	3.8e-14	1.5e-37	21.451	7.3458
chr10	87408165	87408252	1.1e-07	20.0236	12	4.1e-14	8.2e-13	46.154	26.13
chr10	89837268	89837530	2.1e-15	12.383	18	4.3e-14	1.7e-20	14.321	1.9375
chr10	89837873	89838075	6.2e-09	13.0496	13	4.4e-14	4.8e-14	14.982	1.9327
chr10	92239524	92239679	2.2e-06	19.1337	21	4.6e-14	1.7e-11	40.634	21.5
chr10	93061197	93061611	1.4e-13	19.2193	28	4.5e-14	1.1e-18	59.324	40.105
chr10	97578332	97578535	5.3e-12	16.1213	17	4.3e-14	4.1e-17	72.647	56.526
chr10	99658614	99658726	1.4e-11	20.2466	10	4.1e-14	1.1e-16	47.215	26.969
chr10	119818616	119818772	8.3e-31	17.9745	20	4e-14	6.5e-36	83.831	65.856
chr10	122818795	122818927	1.9e-06	12.7981	19	4.6e-14	1.5e-11	49.291	36.493
chr10	130301424	130301803	7.3e-05	14.3409	21	6.5e-13	5.8e-10	61.897	47.557
chr10	131766241	131766329	0.00011	-10.4486	10	6.9e-13	8.5e-10	79.308	89.756
chr10	133565591	133565824	0.0078	10.2908	33	4.5e-14	6.1e-08	59.117	48.826
chr11	504465	504785	2.6e-28	20.654	25	4.8e-14	2e-33	27.142	6.4875
chr11	850093	850248	7.2e-10	15.4425	26	4.1e-14	5.7e-15	22.527	7.0841
chr11	1748151	1748357	1.5e-06	19.4571	12	4e-14	1.2e-11	59.577	40.12
chr11	1748397	1748537	6.2e-06	14.0801	12	6.9e-14	4.9e-11	28.872	14.792
chr11	2385415	2385806	1.5e-08	-10.3264	51	4e-14	1.1e-13	68.436	78.762
chr11	6270747	6271060	3.2e-10	13.8149	18	4.1e-14	2.5e-15	82.402	68.587
chr11	18455769	18455849	0.0005	14.6326	12	2.1e-12	3.9e-09	62.346	47.714
chr11	45650212	45650594	1e-42	23.6369	44	5.1e-14	7.9e-48	60.351	36.714
chr11	45650615	45650818	1e-06	10.1501	14	4.4e-14	7.9e-12	82.396	72.246
chr11	49852038	49852299	4.2e-06	17.9865	16	4.7e-14	3.3e-11	61.928	43.941
chr11	55872646	55873003	5.2e-09	15.3466	31	4.1e-14	4.1e-14	52.913	37.567
chr11	57499676	57500113	4.9e-07	13.6364	16	4.3e-14	3.9e-12	51.144	37.508
chr11	61007993	61008220	0.00012	20.3832	14	4.7e-14	9.4e-10	52.401	32.018
chr11	61008243	61008542	0.0017	12.4913	10	2.2e-11	1.3e-08	81.854	69.362
chr11	62602609	62602888	4.1e-29	23.4332	21	4.2e-14	3.2e-34	67.707	44.274
chr11	65047427	65047620	3.9e-19	25.2249	14	4.7e-14	3.1e-24	43.247	18.022
chr11	65353950	65354136	0.0034	11.8332	10	9.4e-13	2.6e-08	81.377	69.544
chr11	66559197	66559338	5.5e-08	13.4285	15	3.9e-14	4.3e-13	27.641	14.213
chr11	67071548	67071676	5.3e-05	16.1575	12	1.3e-12	4.2e-10	35.006	18.849
chr11	67117824	67117918	7.2e-27	31.3695	14	3.8e-14	5.6e-32	31.78	0.41071
chr11	67616066	67616169	3.7e-17	26.0673	12	4.3e-14	2.9e-22	60.276	34.208
chr11	68750179	68750316	2.2e-14	21.2747	15	4.5e-14	1.7e-19	44.621	23.346
chr11	72822033	72822541	1.3e-09	11.6721	46	4.2e-14	1e-14	49.592	37.92
chr11	78196276	78196611	4e-56	19.8456	61	5.1e-14	3.1e-61	72.701	52.856
chr11	78196620	78196762	1.3e-30	15.6194	40	4.8e-14	1e-35	82.087	66.467
chr11	78903368	78903551	1.3e-08	11.8202	23	4.6e-14	1e-13	57.635	45.815
chr11	85934777	85935024	8.2e-08	17.1018	18	4.3e-14	6.4e-13	68.209	51.108
chr11	89865360	89865457	4.2e-12	21.8202	10	4.1e-14	3.3e-17	38.508	16.688
chr11	95037452	95038029	5.3e-71	24.1394	59	5.3e-14	4.2e-76	54.28	30.141
chr11	124877247	124877541	3.3e-09	17.0437	12	4.2e-14	2.6e-14	37.705	20.661
chr11	125887213	125887333	0.00077	14.7519	10	4.4e-14	6e-09	30.477	15.725
chr11	134762347	134762752	3.6e-28	15.5155	35	4.7e-14	2.8e-33	77.292	61.777
chr12	138930	139289	9.4e-25	24.3236	20	5.1e-14	7.3e-30	45.792	21.469
chr12	1908047	1908204	4.7e-18	20.8558	19	4.5e-14	3.7e-23	37.126	16.27
chr12	2230105	2230448	7.6e-60	35.5919	33	4.6e-14	6e-65	75.298	39.706
chr12	6056808	6057125	1.4e-29	16.7753	39	4.3e-14	1.1e-34	41.408	24.633
chr12	6620335	6620391	1.1e-06	16.5418	10	1e-11	8.4e-12	77.523	60.981
chr12	6620420	6620879	1.5e-58	24.1671	75	5.1e-14	1.1e-63	48.549	24.382
chr12	7439781	7440334	7.1e-23	11.2136	71	5e-14	5.5e-28	29.975	18.761
chr12	7872696	7872846	6.1e-14	11.3261	17	4e-14	4.8e-19	24.425	13.099
chr12	9064720	9064962	1.1e-30	26.9877	25	4.4e-14	8.4e-36	40.788	13.8
chr12	46825843	46826039	9.9e-07	17.7381	15	4.3e-14	7.8e-12	43.026	25.288
chr12	49549474	49549558	6.9e-15	25.2866	13	4.3e-14	5.4e-20	58.503	33.216
chr12	51814827	51814900	7.6e-13	13.1683	10	4.4e-14	5.9e-18	20.731	7.5625
chr12	53197683	53197824	0.0042	12.7071	14	1.9e-11	3.3e-08	40.89	28.183
chr12	57475692	57475862	0.00032	18.213	13	4.7e-14	2.5e-09	68.598	50.385
chr12	63821906	63822137	2.6e-17	23.0632	21	4.5e-14	2.1e-22	61.575	38.512
chr12	119153859	119154104	1.5e-07	19.7183	10	4.1e-14	1.2e-12	33.531	13.812
chr12	124389127	124389272	1.2e-12	17.044	13	4e-14	9.1e-18	22.107	5.0625
chr12	127146316	127146477	5.9e-10	16.6397	20	4.7e-14	4.7e-15	38.562	21.922
chr12	132446091	132446318	0.0025	12.8158	19	4.4e-14	2e-08	55.211	42.395
chr13	20721544	20721654	1.2e-08	19.0321	12	4.3e-14	9.1e-14	37.449	18.417
chr13	20721694	20722000	8.7e-65	11.2672	37	5.1e-14	6.8e-70	13.362	2.0946
chr13	21326130	21326479	3.6e-68	32.0883	51	3.4e-14	2.8e-73	68.641	36.553
chr13	22926800	22927216	7.2e-13	13.5435	21	4.6e-14	5.6e-18	26.121	12.577
chr13	23945765	23945877	6.7e-05	14.0529	14	2.2e-13	5.2e-10	74.544	60.491
chr13	24340724	24340751	1.4e-09	11.4587	10	4.3e-14	1.1e-14	88.546	77.088
chr13	46438051	46438289	9.3e-14	11.1446	12	4.3e-14	7.3e-19	89.494	78.349
chr13	46897929	46898226	0.001	-10.9096	10	3.7e-13	8.1e-09	76.015	86.925
chr13	48318445	48319057	9.3e-20	13.1642	31	4.9e-14	7.3e-25	68.069	54.905
chr13	80654763	80654981	1.2e-21	23.5041	14	3.6e-14	9.7e-27	70.236	46.732
chr13	102773980	102774110	2.2e-12	12.2212	10	4.1e-14	1.7e-17	14.046	1.825
chr13	106570455	106570773	1.3e-06	14.6159	10	6e-10	1e-11	70.185	55.569
chr13	113129602	113130258	8.2e-23	15.3457	35	4.8e-14	6.4e-28	40.958	25.613
chr14	20723465	20723682	3.4e-28	21.5233	32	4.5e-14	2.6e-33	47.478	25.955
chr14	23970044	23970195	0.0017	18.2874	14	4.6e-14	1.3e-08	38.462	20.174
chr14	24310511	24311202	7.8e-100	25.0018	73	6.5e-14	6.1e-105	28.046	3.0445
chr14	59464156	59464313	2.8e-17	30.2605	21	5e-14	2.2e-22	39.278	9.0179
chr14	68789699	68790209	3e-15	-14.3727	34	3.9e-14	2.4e-20	52.708	67.081
chr14	99675305	99675824	1.4e-30	16.8911	54	3.8e-14	1.1e-35	57.691	40.8
chr14	105529055	105529819	1.3e-72	24.5881	73	5.5e-14	9.9e-78	36.429	11.841
chr15	32641581	32641984	1.7e-16	23.725	15	4e-14	1.3e-21	65.8	42.075
chr15	34794627	34794745	5.3e-07	10.8679	17	4.3e-14	4.2e-12	35.982	25.114
chr15	58864814	58865394	3.5e-87	36.0058	59	5.7e-14	2.7e-92	53.053	17.048
chr15	65077285	65077316	1.8e-10	13.1751	12	4.3e-14	1.4e-15	82.878	69.703
chr15	65077410	65077660	1.5e-15	12.5816	30	5e-14	1.2e-20	75.246	62.665
chr15	68930192	68930389	8.2e-22	15.6853	22	5e-14	6.5e-27	78.003	62.318
chr15	71215264	71215357	3.3e-05	11.2699	15	4e-14	2.6e-10	31.528	20.258
chr15	90956692	90956919	7.4e-49	43.0084	31	5.7e-14	5.8e-54	52.045	9.0363
chr15	90957226	90957385	8.1e-23	24.1696	14	4.3e-14	6.3e-28	85.286	61.116
chr15	100544331	100544595	1.1e-29	22.9882	46	3.4e-14	8.9e-35	51.43	28.442
chr15	100973869	100973977	0.0084	15.1135	13	1.1e-11	6.6e-08	35.503	20.389
chr16	1979319	1979831	1.5e-31	24.4377	39	4.7e-14	1.2e-36	57.369	32.931
chr16	2178722	2178788	1.1e-07	25.9856	13	4.4e-14	8.4e-13	43.846	17.861
chr16	2237686	2237891	6.9e-16	21.677	22	4.8e-14	5.4e-21	37.171	15.494
chr16	2798407	2798715	9.5e-12	12.7803	20	4.6e-14	7.4e-17	81.862	69.081
chr16	3012336	3012568	8.7e-07	14.4821	15	4.4e-14	6.8e-12	70.482	56
chr16	3295158	3295456	1.6e-08	13.2582	33	4e-14	1.3e-13	66.781	53.523
chr16	3881375	3881748	1.3e-08	15.5087	27	4.3e-14	1e-13	56.59	41.081
chr16	14989785	14990129	2.5e-30	10.3515	60	4.2e-14	2e-35	71.419	61.068
chr16	20348721	20348998	1.5e-06	11.1045	31	4.1e-14	1.2e-11	48.955	37.851
chr16	28367813	28367909	6.9e-06	16.8025	13	4.6e-14	5.4e-11	82.408	65.606
chr16	28623207	28623227	1.4e-13	14.5774	11	4.2e-14	1.1e-18	15.685	1.108
chr16	30649904	30650214	2.6e-06	18.28	12	4.4e-14	2e-11	41.16	22.88
chr16	31142915	31143031	3.2e-09	17.8127	20	4.2e-14	2.5e-14	42.785	24.972
chr16	31148419	31148666	6.8e-24	17.5068	32	4.8e-14	5.3e-29	78.442	60.936
chr16	31488515	31488863	2.5e-13	18.7162	37	4.3e-14	2e-18	58.838	40.122
chr16	31537393	31537505	4.6e-05	18.662	10	4.3e-14	3.6e-10	37.931	19.269
chr16	31819376	31819666	0.00014	12.2901	21	5.1e-14	1.1e-09	34.769	22.479
chr16	46844049	46844528	1e-45	27.2891	45	3.6e-14	8.1e-51	52.497	25.208
chr16	49465076	49465301	1.3e-08	20.4834	18	4.6e-14	1e-13	59.004	38.521
chr16	49838702	49838868	2.2e-38	24.4945	22	4.4e-14	1.8e-43	29.486	4.9915
chr16	67980434	67980515	1.2e-05	16.187	10	5e-14	9.4e-11	63.831	47.644
chr16	71441678	71441820	5.1e-05	14.2716	16	4.7e-14	4e-10	45.178	30.906
chr16	87491854	87492003	1.3e-33	21.4542	38	5.3e-14	9.9e-39	58.01	36.556
chr16	87492027	87492081	5.9e-17	13.2067	13	4.5e-14	4.6e-22	22.769	9.5625
chr16	88639883	88640052	2.1e-07	11.0767	20	4.6e-14	1.7e-12	41.842	30.766
chr17	367063	367441	0.0054	-17.7365	11	4.4e-14	4.3e-08	38.951	56.688
chr17	752934	753123	2.3e-18	31.5506	15	4.5e-14	1.8e-23	69.759	38.208
chr17	1203653	1203835	6.8e-22	17.866	23	4.3e-14	5.4e-27	25.923	8.0571
chr17	2057871	2058381	2.4e-12	12.0913	67	4.5e-14	1.9e-17	50.815	38.724
chr17	4900929	4901047	0.00016	10.903	11	4.5e-14	1.3e-09	14.301	3.3977
chr17	4901061	4901335	2.9e-11	17.5529	28	4.7e-14	2.3e-16	36.223	18.67
chr17	5123403	5123484	4.3e-18	17.5789	17	4.6e-14	3.4e-23	39.833	22.254
chr17	6996123	6996249	5.4e-11	25.715	18	4.3e-14	4.2e-16	51.573	25.858
chr17	7351201	7351464	1.6e-08	16.776	20	4.1e-14	1.3e-13	38.038	21.262
chr17	7352292	7352367	0.00019	13.3019	10	5e-10	1.5e-09	21.477	8.175
chr17	7408512	7408601	2.4e-19	25.8606	14	4.2e-14	1.9e-24	69.137	43.277
chr17	7436797	7436883	0.00059	20.4996	13	4.6e-14	4.6e-09	50.947	30.447
chr17	8003261	8003448	6.1e-08	16.4769	35	4.3e-14	4.8e-13	50.82	34.343
chr17	8039127	8039310	0.00064	16.713	10	4.1e-14	5e-09	26.569	9.8562
chr17	8798985	8799195	6.3e-08	14.0276	19	4.2e-14	4.9e-13	84.077	70.049
chr17	17205652	17206621	7.8e-145	28.2201	96	0	6.1e-150	35.438	7.2174
chr17	17206622	17206855	0.0001	15.3977	14	4.7e-14	8e-10	73.692	58.295
chr17	17722348	17723283	4.1e-57	24.5994	65	5.5e-14	3.2e-62	52.869	28.269
chr17	18383009	18383263	3.2e-56	30.4337	43	4.8e-14	2.5e-61	43.778	13.344
chr17	19724647	19724947	1.2e-20	16.3535	32	4.1e-14	9.1e-26	37.656	21.303
chr17	20784272	20784548	3.9e-06	10.5376	33	4.1e-14	3.1e-11	37.837	27.299
chr17	20895828	20896610	5e-12	13.1027	34	4.6e-14	3.9e-17	74.548	61.445
chr17	21656885	21657319	4.7e-08	10.4164	48	4.4e-14	3.7e-13	71.394	60.978
chr17	28381315	28381479	0.0043	10.4022	23	1.4e-05	3.4e-08	33.435	23.033
chr17	28717275	28717430	1.6e-20	20.8405	23	4.2e-14	1.3e-25	37.077	16.236
chr17	30705956	30706061	1.6e-06	10.5226	10	6.8e-14	1.2e-11	17.254	6.7313
chr17	31917051	31917391	4.1e-26	28.7644	24	4.7e-14	3.2e-31	48.744	19.979
chr17	38509517	38510885	1.7e-75	28.3019	88	5.6e-14	1.4e-80	32.349	4.0469
chr17	42040015	42040334	1.5e-67	22.2558	54	4.3e-14	1.2e-72	53.648	31.392
chr17	42548414	42548550	3.7e-12	23.6581	16	1.4e-12	2.9e-17	29.322	5.6641
chr17	42670369	42670440	3.8e-12	14.4845	13	4.1e-14	2.9e-17	18.917	4.4327
chr17	44353770	44354033	1.2e-58	35.9083	36	5e-14	9.4e-64	47.622	11.714
chr17	45121231	45121309	5.7e-11	18.6562	10	4.2e-14	4.4e-16	31.1	12.444
chr17	49014611	49014769	0.0063	14.4861	10	1.8e-09	4.9e-08	51.292	36.806
chr17	50468581	50468760	1.5e-08	22.0777	12	4e-14	1.2e-13	58.442	36.365
chr17	57046278	57046698	6.6e-31	18.2523	33	4.7e-14	5.2e-36	25.942	7.6894
chr17	58277846	58278140	1.7e-10	13.5577	23	4.6e-14	1.4e-15	52.656	39.098
chr17	58279149	58279225	0.0042	14.2918	10	4.4e-14	3.3e-08	42.623	28.331
chr17	58487523	58488151	3.7e-73	22.2729	64	4.5e-14	2.9e-78	28.456	6.1826
chr17	62138733	62139190	6.7e-37	16.2989	68	5e-14	5.3e-42	38.795	22.496
chr17	64778536	64778898	4.1e-43	14.2503	55	5.4e-14	3.2e-48	23.487	9.2364
chr17	74919689	74920321	2.3e-31	14.4012	45	5.3e-14	1.8e-36	80.303	65.901
chr17	75077403	75077487	1.1e-13	18.1381	11	4.3e-14	8.4e-19	23.615	5.4773
chr17	75877531	75877656	2.4e-09	10.2234	15	4.6e-14	1.9e-14	15.903	5.6792
chr17	76557229	76557352	3.5e-14	18.256	12	4.2e-14	2.7e-19	29.199	10.943
chr17	81119479	81119912	2.8e-10	16.4912	41	4.2e-14	2.2e-15	45.124	28.633
chr17	81498998	81499119	0.00025	11.7238	11	4.4e-14	1.9e-09	86.042	74.318
chr17	81648025	81648111	0.00012	12.109	12	7.4e-13	9.2e-10	37.692	25.583
chr18	10726298	10726753	1.1e-49	18.4161	54	3.6e-14	8.6e-55	33.442	15.025
chr18	12896928	12897087	1.8e-19	13.2755	20	5.1e-14	1.4e-24	17.269	3.9937
chr18	14458084	14458190	8.6e-05	19.1868	13	4.4e-14	6.7e-10	67.817	48.63
chr18	31724110	31724477	1.7e-34	32.78	20	4.7e-14	1.3e-39	40.577	7.7969
chr18	35267286	35267600	9.3e-55	13.9145	31	5.7e-14	7.2e-60	15.243	1.3286
chr18	45838821	45839084	2.9e-27	25.6489	33	4.3e-14	2.3e-32	48.744	23.095
chr18	61554328	61554464	1e-24	15.5039	28	4.3e-14	7.9e-30	80.962	65.458
chr18	75204519	75204765	1.5e-17	19.4268	27	5e-14	1.2e-22	36.869	17.442
chr18	79863864	79864210	2.9e-05	11.8998	19	4.5e-14	2.3e-10	75.518	63.618
chr18	80159790	80160080	0.00063	13.9975	25	4.4e-14	5e-09	43.16	29.163
chr18	80160241	80160438	9.1e-08	18.1356	24	4.6e-14	7.1e-13	66.404	48.268
chr19	518994	519324	4.7e-66	32.5217	50	3.5e-14	3.6e-71	51.509	18.988
chr19	616414	616487	0.002	12.8343	13	1.4e-11	1.6e-08	42.68	29.846
chr19	1465272	1465475	2e-13	14.8792	25	4.1e-14	1.6e-18	77.249	62.37
chr19	1465989	1466059	7.1e-06	22.7933	11	4.4e-14	5.5e-11	40.958	18.165
chr19	1466073	1466273	5.6e-11	14.2796	33	3.9e-14	4.4e-16	67.653	53.373
chr19	1466609	1466974	4.6e-15	17.2287	40	4.1e-14	3.6e-20	54.612	37.383
chr19	1472937	1473048	0.0013	11.6358	12	2.4e-09	9.9e-09	74.558	62.922
chr19	1851604	1851740	7.8e-11	21.8909	16	4.6e-14	6.1e-16	49.293	27.402
chr19	3369704	3369915	0.0017	13.0332	20	9.4e-13	1.4e-08	40.177	27.144
chr19	3576657	3577072	6.6e-50	23.0226	38	3.4e-14	5.2e-55	77.919	54.896
chr19	7863261	7863525	2.8e-17	19.568	33	4.7e-14	2.2e-22	46.585	27.017
chr19	7863545	7863785	5.2e-10	13.3808	25	4.6e-14	4e-15	65.191	51.81
chr19	12194954	12195363	3.4e-23	10.0741	31	4e-14	2.7e-28	13.481	3.4073
chr19	12555448	12555722	9.7e-22	23.3553	30	4.8e-14	7.6e-27	63.695	40.34
chr19	12648213	12648478	7.3e-08	24.4433	10	4.5e-14	5.7e-13	72.031	47.587
chr19	13024567	13024769	4e-08	10.4678	16	4.6e-14	3.2e-13	17.183	6.7148
chr19	13025152	13025266	9.2e-06	14.0893	14	6.5e-14	7.2e-11	70.214	56.125
chr19	13298714	13299118	8.7e-31	17.7914	57	5.7e-14	6.8e-36	46.35	28.558
chr19	13764238	13764393	0.00023	16.9412	25	4.3e-14	1.8e-09	47.686	30.745
chr19	14474091	14474308	2.8e-07	14.681	35	3.9e-14	2.2e-12	46.242	31.561
chr19	16326330	16326755	0.00035	-13.4402	21	4.6e-14	2.8e-09	39.938	53.378
chr19	17329273	17329389	0.00023	14.8221	13	4.5e-14	1.8e-09	30.769	15.947
chr19	18007321	18007495	0.0034	10.2424	14	1.7e-12	2.6e-08	16.912	6.6696
chr19	18008280	18008744	1e-23	20.8649	54	5e-14	7.9e-29	52.477	31.612
chr19	18868601	18868849	5.1e-05	10.2788	16	6.6e-13	4e-10	84.904	74.625
chr19	18868850	18869451	2e-78	29.0625	77	5e-14	1.6e-83	64.818	35.756
chr19	19257977	19258099	1.1e-09	16.8249	14	4.2e-14	8.3e-15	76.923	60.098
chr19	19514641	19514887	5.4e-30	15.5164	27	4.4e-14	4.2e-35	81.952	66.435
chr19	19537326	19537596	1.2e-21	15.4895	43	5.1e-14	9.3e-27	57.998	42.509
chr19	22517756	22518413	5.6e-53	14.337	52	5.1e-14	4.4e-58	82.72	68.383
chr19	22617890	22618023	2.4e-06	17.9885	13	4.8e-14	1.9e-11	47.503	29.514
chr19	23204123	23204190	4.6e-11	12.4832	12	4.1e-14	3.6e-16	23.994	11.51
chr19	34838983	34839113	4.4e-07	17.098	13	4e-14	3.4e-12	43.728	26.63
chr19	35755532	35755674	5.2e-24	29.2226	23	4.6e-14	4.1e-29	52.926	23.704
chr19	35756111	35756331	2.3e-06	25.3199	13	4.1e-14	1.8e-11	53.065	27.745
chr19	35994168	35994406	7.8e-34	34.8702	17	5.1e-14	6.1e-39	77.308	42.438
chr19	37334227	37334372	1.2e-09	27.6438	11	4.4e-14	9.3e-15	64.524	36.881
chr19	37403617	37403962	1.2e-12	13.6087	28	4.4e-14	9.5e-18	74.544	60.935
chr19	38385823	38386208	3.5e-46	31.0651	37	5.1e-14	2.7e-51	69.536	38.471
chr19	38386611	38386851	2.3e-10	28.9266	15	4.3e-14	1.8e-15	56.831	27.904
chr19	38386916	38386992	1.7e-06	11.2293	10	4.3e-14	1.3e-11	15.323	4.0938
chr19	38395913	38396175	3.5e-12	13.2371	41	4.3e-14	2.7e-17	23.167	9.9299
chr19	39247629	39247814	1.8e-28	19.904	37	4.2e-14	1.4e-33	32.767	12.863
chr19	39247814	39248255	3.9e-21	13.5442	50	4.6e-14	3.1e-26	29.649	16.105
chr19	39915385	39915864	3.3e-15	11.2159	33	4.4e-14	2.6e-20	68.515	57.299
chr19	45179735	45179872	3.5e-06	12.1268	19	4.6e-14	2.7e-11	33.097	20.97
chr19	45529068	45529404	3.8e-37	20.7209	34	3.8e-14	3e-42	28.394	7.6728
chr19	45940422	45940693	4.7e-22	21.6635	27	3.8e-14	3.7e-27	64.946	43.282
chr19	47545483	47545590	2.8e-11	25.5654	10	4.7e-14	2.2e-16	42.515	16.95
chr19	48444313	48444749	0.0084	11.8115	23	4.5e-14	6.6e-08	26.502	14.69
chr19	48497305	48497790	1.6e-44	13.6619	43	4.6e-14	1.2e-49	84.755	71.093
chr19	49210256	49210758	1.3e-17	24.1642	19	4.1e-14	1e-22	61.7	37.536
chr19	49388043	49388200	1.1e-07	13.5517	16	2.8e-12	8.4e-13	58.13	44.578
chr19	49690014	49690971	6.3e-23	28.6132	33	4.1e-14	4.9e-28	62.725	34.112
chr19	49701413	49701625	1.3e-09	19.9573	18	4.7e-14	1e-14	67.624	47.667
chr19	49809120	49809534	3.3e-52	11.7103	34	3.8e-14	2.6e-57	14.719	3.0092
chr19	51002702	51002924	2.1e-07	17.9048	15	4.5e-14	1.7e-12	66.826	48.921
chr19	51702862	51703360	2e-19	17.5043	21	4.5e-14	1.6e-24	22.626	5.122
chr19	52451350	52451508	0.00047	13.2125	24	4.4e-14	3.7e-09	44.772	31.56
chr19	53993014	53993289	1.2e-18	17.6912	30	5e-14	9.4e-24	52.431	34.74
chr19	54434778	54435160	2.3e-15	25.8003	13	4.5e-14	1.8e-20	74.166	48.365
chr19	55489429	55489634	4.6e-07	13.5147	17	4.5e-14	3.6e-12	77.412	63.897
chr19	56217641	56217797	9.9e-20	12.334	21	4.3e-14	7.7e-25	16.527	4.1935
chr19	58059783	58060074	7.8e-11	21.6224	22	4.2e-14	6.1e-16	50.031	28.409
chr19	58204080	58204474	0.0013	15.3511	30	4.2e-14	1e-08	57.795	42.444
chr19	58216928	58217363	7e-08	12.5234	35	4.3e-14	5.5e-13	63.563	51.039
chr19	58350535	58350709	1.2e-09	15.2442	25	4.5e-14	9.1e-15	66.969	51.725
chr19	58356093	58356590	3.6e-73	25.3719	64	5.3e-14	2.8e-78	30.853	5.4814
chr19	58356597	58357111	1.1e-70	33.8654	57	3.9e-14	8.7e-76	45.475	11.61
chr19	58357116	58357441	3e-21	23.4915	18	4.8e-14	2.4e-26	78.38	54.889
chr19	58562076	58562175	0.00017	13.2034	10	1.1e-12	1.3e-09	80.285	67.081
chr19	58562185	58562386	1.3e-08	20.8579	23	4.6e-14	9.9e-14	53.054	32.196
chr2	636529	636828	6.3e-15	17.4144	27	4.5e-14	4.9e-20	47.037	29.623
chr2	1477118	1477609	8.5e-33	11.7351	67	4e-14	6.6e-38	78.04	66.305
chr2	20242084	20242266	0.00023	17.7673	10	6.3e-14	1.8e-09	47.992	30.225
chr2	25161205	25161312	5.5e-14	23.999	10	4.2e-14	4.3e-19	76.362	52.362
chr2	25161586	25161720	9.6e-19	44.863	10	4.4e-14	7.5e-24	59.269	14.406
chr2	25204381	25204457	1.5e-18	41.1254	12	4.6e-14	1.2e-23	63.058	21.932
chr2	26184611	26184672	2.1e-10	12.7443	17	4.5e-14	1.6e-15	19.303	6.5588
chr2	26728133	26728285	1.9e-19	13.6039	33	4.8e-14	1.5e-24	44.382	30.778
chr2	27078716	27079063	7.9e-12	22.7534	10	3.9e-14	6.2e-17	69.185	46.431
chr2	27307737	27308006	3.6e-07	18.7067	28	4.1e-14	2.8e-12	51.984	33.277
chr2	38960715	38960783	0.00047	13.812	10	1.3e-11	3.7e-09	64.631	50.819
chr2	39243584	39244032	3e-49	15.8495	52	3.4e-14	2.3e-54	79.883	64.034
chr2	43101285	43101416	6.9e-07	11.288	10	5.9e-14	5.4e-12	85.669	74.381
chr2	64859670	64859857	5.3e-14	12.1094	20	4.7e-14	4.1e-19	21.9	9.7906
chr2	69948573	69948855	8.8e-09	20.174	10	4.3e-14	6.9e-14	68.562	48.388
chr2	73269143	73269761	7.5e-67	31.8505	57	4.4e-14	5.9e-72	49.197	17.346
chr2	74130447	74130845	5.6e-05	21.2516	12	4.2e-14	4.4e-10	73.147	51.896
chr2	74441849	74442431	3.2e-72	25.3667	57	5.2e-14	2.5e-77	35.126	9.7588
chr2	86809557	86809825	7.9e-17	13.3223	22	4.3e-14	6.2e-22	22.78	9.4574
chr2	88284266	88284398	0.0019	17.8147	13	3.7e-13	1.5e-08	55.627	37.812
chr2	91589231	91589981	1.9e-25	10.7366	104	3.9e-14	1.5e-30	33.185	22.448
chr2	95526325	95526605	2.5e-13	21.7091	20	4.6e-14	2e-18	33.715	12.006
chr2	96115942	96116028	0.00036	11.0635	10	8e-14	2.8e-09	61.338	50.275
chr2	96858982	96859057	0.00012	12.1168	10	4.3e-14	9.5e-10	83.923	71.806
chr2	97724234	97724381	6.9e-05	13.0329	12	4.6e-14	5.4e-10	85.064	72.031
chr2	113198696	113199173	4.6e-17	23.5547	29	4.3e-14	3.6e-22	62.43	38.875
chr2	113235323	113236307	4.9e-51	11.1371	103	2.9e-14	3.8e-56	81.573	70.436
chr2	127025064	127025291	0.00077	12.574	15	1.8e-11	6e-09	51.328	38.754
chr2	128737034	128737281	2.2e-08	19.8379	25	4.5e-14	1.7e-13	45.575	25.738
chr2	128901651	128901994	4e-09	18.5612	11	5.7e-14	3.1e-14	68.084	49.523
chr2	130037768	130038196	2.3e-12	11.5863	22	1.1e-13	1.8e-17	70.203	58.616
chr2	130229085	130229413	0.00029	13.8644	10	1.4e-13	2.3e-09	58.677	44.812
chr2	130251997	130252550	3.8e-30	33.4547	26	3.8e-14	3e-35	60.207	26.752
chr2	130253017	130253299	2e-32	34.0989	30	3.7e-14	1.5e-37	57.938	23.84
chr2	131039789	131040287	5.2e-29	15.6739	55	4.6e-14	4.1e-34	30.8	15.126
chr2	131646813	131647170	3e-38	26.0092	34	4.8e-14	2.3e-43	44.765	18.756
chr2	149320581	149320764	1.2e-21	25.9471	15	4.3e-14	9.3e-27	73.518	47.571
chr2	164955320	164955411	4.5e-17	25.281	11	4.2e-14	3.5e-22	42.105	16.824
chr2	169768369	169768780	8e-61	29.2775	45	4.6e-14	6.3e-66	53.732	24.454
chr2	201619145	201619255	4.3e-07	17.8946	13	4.1e-14	3.4e-12	53.822	35.928
chr2	208112208	208112532	1.3e-11	10.4918	24	4.1e-14	9.8e-17	88.067	77.576
chr2	208124110	208124320	1.8e-18	11.2467	19	4.2e-14	1.4e-23	19.211	7.9638
chr2	212832922	212833295	1.5e-70	16.6569	52	4.7e-14	1.2e-75	87.401	70.744
chr2	218033778	218034316	8.7e-07	13.3684	27	4e-14	6.8e-12	42.422	29.053
chr2	230990542	230990940	1.1e-28	21.0671	39	4.4e-14	8.8e-34	62.99	41.923
chr2	231483523	231483886	2.7e-51	32.4198	31	3.2e-14	2.1e-56	74.486	42.067
chr2	232381289	232381537	0.00015	12.7322	13	2.3e-13	1.2e-09	54.598	41.865
chr2	232458938	232459248	1.5e-16	14.9808	29	3.7e-14	1.1e-21	57.127	42.147
chr2	240520347	240520467	1.9e-07	29.0115	10	4.1e-14	1.5e-12	56.862	27.85
chr2	240557395	240557505	1.5e-06	20.0159	13	1.3e-12	1.2e-11	52.521	32.505
chr2	240557922	240558167	6.5e-19	11.8594	29	4.6e-14	5.1e-24	15.377	3.5172
chr2	240672474	240672653	3.6e-10	16.1275	21	4.5e-14	2.9e-15	45.791	29.664
chr2	241355425	241355528	1.4e-06	14.2596	11	4.5e-11	1.1e-11	68.748	54.489
chr20	346661	346837	4.7e-09	12.8772	11	4.4e-14	3.7e-14	29.497	16.619
chr20	845155	845694	4.5e-09	12.9377	28	4.5e-14	3.5e-14	25.525	12.587
chr20	3751778	3751903	1e-19	11.7806	35	4.1e-14	8.1e-25	69.211	57.43
chr20	3752367	3752644	0.00011	12.2016	14	2.5e-11	8.4e-10	71.527	59.326
chr20	3785827	3785848	1e-09	10.4135	10	4.3e-14	8.1e-15	90.938	80.525
chr20	3785856	3786039	7.9e-16	19.3324	27	3.9e-14	6.2e-21	72.094	52.762
chr20	19975165	19975264	0.00019	15.6494	12	4.2e-14	1.5e-09	53.103	37.453
chr20	26009944	26010179	4.3e-15	22.4141	16	4.2e-14	3.3e-20	42.062	19.648
chr20	34269073	34269170	2.1e-16	19.2701	11	4.2e-14	1.6e-21	21.895	2.625
chr20	37384193	37384396	1.1e-31	27.7724	30	3.8e-14	8.6e-37	40.731	12.958
chr20	37521229	37521374	4.5e-13	13.9522	16	4e-14	3.5e-18	73.183	59.23
chr20	44116000	44116144	3.6e-09	11.2067	23	4.4e-14	2.8e-14	29.03	17.823
chr20	45304384	45304487	3.3e-13	17.1663	22	4.1e-14	2.6e-18	61.72	44.554
chr20	45316691	45316873	2.5e-11	14.6062	21	4.3e-14	1.9e-16	34.011	19.405
chr20	45822963	45823188	6.9e-09	10.3985	19	4.2e-14	5.4e-14	20.599	10.201
chr20	46210323	46210372	3.3e-05	14.749	14	3.6e-12	2.6e-10	58.28	43.531
chr20	58467364	58467538	4.6e-19	21.3635	23	5e-14	3.6e-24	56.91	35.546
chr20	59939515	59939622	0.002	10.1331	29	4.2e-14	1.6e-08	37.032	26.899
chr20	60087403	60087920	5e-41	13.4373	87	3.5e-14	3.9e-46	22.781	9.3434
chr20	63696795	63697204	3.2e-15	16.0173	15	4.1e-14	2.5e-20	30.559	14.542
chr21	34072919	34073099	0.0023	12.3841	10	2.1e-05	1.8e-08	49.415	37.031
chr21	36070325	36070419	1.2e-18	17.6267	11	4.5e-14	9.3e-24	22.07	4.4432
chr21	39385583	39386029	3.1e-46	14.7802	53	3.6e-14	2.4e-51	74.067	59.287
chr21	44369233	44369460	0.0035	12.808	15	1.7e-13	2.8e-08	69.554	56.746
chr21	44817340	44817491	0.00034	18.4234	16	4.2e-14	2.7e-09	45.716	27.293
chr21	45286777	45286943	2e-07	13.5236	20	4.8e-14	1.6e-12	49.592	36.069
chr22	17007753	17008103	9.2e-08	21.0851	13	4.6e-14	7.2e-13	54.633	33.548
chr22	20425695	20426044	1.2e-52	10.3727	50	4.7e-14	9.4e-58	12.188	1.815
chr22	21629078	21629192	8e-10	16.3317	14	4.2e-14	6.3e-15	58.698	42.366
chr22	22117598	22117850	1.9e-07	22.6144	10	4e-14	1.5e-12	71.677	49.062
chr22	24424617	24424751	0.0012	13.7562	10	5.9e-13	9.6e-09	53.7	39.944
chr22	27800155	27800330	8.9e-05	15.5015	16	4.6e-14	7e-10	49.216	33.715
chr22	32043006	32043165	0.0033	12.9242	13	6.8e-13	2.6e-08	48.391	35.466
chr22	32203439	32203944	7.9e-16	21.2391	31	3.9e-14	6.2e-21	61.792	40.552
chr22	32204267	32204681	1.4e-17	20.7902	28	4.3e-14	1.1e-22	67	46.21
chr22	36410041	36410460	6.6e-24	30.3683	15	4.2e-14	5.2e-29	43.697	13.329
chr22	41238284	41238325	1.1e-07	20.4187	10	4.5e-14	8.5e-13	65.3	44.881
chr22	41238332	41238444	0.00012	10.6666	20	5.3e-14	9.3e-10	78.288	67.622
chr22	46027436	46028007	9.6e-52	19.4325	60	3.7e-14	7.5e-57	33.94	14.507
chr22	46061484	46061728	4.2e-07	15.1044	28	4.3e-14	3.3e-12	62.604	47.5
chr22	50177885	50177964	5.2e-06	11.408	14	4.5e-14	4.1e-11	78.39	66.982
chr22	50546969	50547626	8.9e-14	10.5879	42	4e-14	7e-19	79.326	68.738
chr3	9946566	9946816	9.4e-33	23.7056	37	4.8e-14	7.4e-38	58.574	34.868
chr3	12158684	12158795	1.8e-08	15.5551	11	4.7e-14	1.4e-13	31.748	16.193
chr3	14297794	14297949	1.3e-10	16.5267	20	4.2e-14	1e-15	68.792	52.266
chr3	39502507	39502857	2.8e-23	18.5912	29	4e-14	2.2e-28	48.578	29.987
chr3	47009605	47010044	6.5e-20	12.1257	44	3.6e-14	5.1e-25	24.344	12.219
chr3	48594596	48595046	1.7e-07	12.7599	29	4.6e-14	1.3e-12	36.363	23.603
chr3	48656787	48656926	4.7e-14	24.568	21	4.6e-14	3.6e-19	61.315	36.747
chr3	49718684	49718738	8.1e-12	15.2216	10	4.4e-14	6.4e-17	84.915	69.694
chr3	49718741	49718922	1.2e-16	28.2807	13	4.5e-14	9.5e-22	70.882	42.601
chr3	49718930	49719035	8.6e-05	16.3663	11	1.1e-13	6.7e-10	34.469	18.102
chr3	75395925	75396548	1.8e-27	20.1317	23	4.2e-14	1.4e-32	75.92	55.788
chr3	108091508	108091587	2e-16	15.1514	12	4.3e-14	1.6e-21	21.974	6.8229
chr3	120306661	120306940	1e-09	22.2957	18	4.4e-14	8.1e-15	67.41	45.115
chr3	128076183	128076332	2.3e-08	11.0264	14	4.1e-14	1.8e-13	14.165	3.1384
chr3	129003611	129004141	1.8e-86	36.2471	47	4.8e-14	1.4e-91	47.375	11.128
chr3	129046034	129046296	4.4e-11	16.6366	17	4.2e-14	3.4e-16	28.964	12.327
chr3	131527075	131527177	2.3e-11	11.5091	10	4.1e-14	1.8e-16	18.315	6.8063
chr3	139044740	139045033	4.5e-05	11.4845	22	4.7e-14	3.5e-10	66.129	54.645
chr3	142947371	142947682	7.5e-16	14.3888	31	4.3e-14	5.8e-21	41.31	26.921
chr3	151460992	151461144	1.1e-10	15.7297	13	6e-14	8.9e-16	48.917	33.188
chr3	156816060	156816483	1.6e-14	12.6819	37	4.4e-14	1.3e-19	32.033	19.351
chr3	179261134	179261226	1.8e-11	16.0137	13	4.5e-14	1.4e-16	35.355	19.341
chr3	184525929	184526032	3e-06	16.9803	10	7.8e-11	2.3e-11	27.262	10.281
chr3	185282923	185283146	4.4e-21	11.8632	18	4.1e-14	3.5e-26	16.53	4.6667
chr3	196219979	196220208	0.0035	13.747	16	1.2e-13	2.7e-08	58.192	44.445
chr3	197001905	197002286	0.00016	20.5938	10	4.1e-08	1.3e-09	69.8	49.206
chr4	804807	804920	3e-05	13.9435	12	4.2e-14	2.3e-10	81.699	67.755
chr4	946855	947360	1.6e-13	10.9108	51	4.3e-14	1.3e-18	61.903	50.993
chr4	1684683	1684719	8.6e-08	12.0493	12	5.1e-14	6.7e-13	21.679	9.6302
chr4	1684725	1684770	1.6e-07	19.497	13	4.1e-14	1.2e-12	53.266	33.769
chr4	3041376	3041800	1.4e-16	18.3795	28	4.4e-14	1.1e-21	41.643	23.263
chr4	6658662	6658755	2.2e-07	19.5939	13	9.6e-14	1.7e-12	39.834	20.24
chr4	6664812	6664923	0.00095	14.9587	12	5.7e-11	7.4e-09	36.141	21.182
chr4	11368605	11368697	2.5e-18	20.0821	12	4.3e-14	1.9e-23	86.827	66.745
chr4	11368707	11369169	1.9e-111	34.5106	62	2.3e-14	1.5e-116	63.627	29.116
chr4	11369177	11369328	1.6e-10	16.5062	14	4.5e-14	1.2e-15	83.104	66.598
chr4	15655805	15656115	1.8e-05	25.8578	12	4.8e-14	1.4e-10	69.269	43.411
chr4	56592579	56592653	0.0007	15.5212	10	1.5e-13	5.5e-09	71.646	56.125
chr4	72031954	72032193	4.1e-22	13.1747	21	4.4e-14	3.2e-27	26.106	12.932
chr4	143559597	143559903	0.00011	15.0076	12	3.7e-10	8.9e-10	30.096	15.089
chr4	154781498	154781780	1.1e-35	16.6506	27	4.1e-14	8.9e-41	77.507	60.856
chr4	186204151	186204542	1e-09	-11.6728	32	0.011	8e-15	65.214	76.887
chr4	189810767	189810897	2.5e-18	13.1851	36	4e-14	2e-23	66.321	53.135
chr5	1513622	1513982	0.0026	12.2363	19	4.2e-14	2e-08	45.085	32.849
chr5	1856758	1857341	5.1e-11	13.8565	32	4.9e-14	4e-16	75.995	62.139
chr5	8457571	8458219	1e-53	23.4936	61	5.9e-14	8e-59	52.343	28.849
chr5	23507411	23507585	2.9e-08	14.1298	10	1.6e-13	2.3e-13	77.792	63.663
chr5	28927656	28928391	2.7e-08	14.3072	63	4.1e-14	2.1e-13	54.813	40.506
chr5	69332639	69332759	1.4e-15	12.7325	11	4.6e-14	1.1e-20	14.846	2.1136
chr5	69415181	69415311	2.4e-20	15.6381	15	4.7e-14	1.9e-25	17.359	1.7208
chr5	77077057	77077244	2e-08	17.8668	10	2.4e-12	1.6e-13	73.523	55.656
chr5	77077266	77077522	6e-61	10.1112	41	3.7e-14	4.7e-66	11.495	1.3841
chr5	77077525	77077787	3.8e-51	13.4936	37	3.8e-14	3e-56	14.218	0.72466
chr5	127073482	127073554	2e-13	17.2976	11	4.5e-14	1.5e-18	23.587	6.2898
chr5	132271404	132272011	6e-58	21.3089	50	4.5e-14	4.7e-63	71.228	49.919
chr5	137889436	137889521	5.8e-22	10.09	14	4.5e-14	4.6e-27	11.313	1.2232
chr5	139394614	139394840	1.4e-13	22.6375	25	4.1e-14	1.1e-18	70.32	47.682
chr5	150167265	150167500	1.2e-09	12.2539	22	7e-14	9.7e-15	31.294	19.04
chr5	157690778	157691004	6.2e-08	17.4407	12	4.3e-14	4.9e-13	70.795	53.354
chr5	177132164	177132333	5.8e-26	15.0575	21	4.6e-14	4.6e-31	90.275	75.217
chr5	177132931	177133375	4.6e-54	28.501	33	3.7e-14	3.6e-59	29.814	1.3125
chr5	178165749	178165848	5.5e-12	18.4634	13	4.2e-14	4.3e-17	79.805	61.341
chr5	179121053	179121447	2.5e-24	11.2469	34	3.8e-14	2e-29	81.14	69.893
chr5	179679021	179679332	8e-24	17.6381	32	3.8e-14	6.2e-29	33.413	15.775
chr5	181273571	181273655	2.9e-14	20.5833	12	4.6e-14	2.3e-19	44.667	24.083
chr6	2875273	2875464	3.4e-06	10.7231	10	1e-13	2.7e-11	17.423	6.7
chr6	24910399	24910617	0.0025	17.1032	15	4.9e-14	2e-08	35.995	18.892
chr6	25882100	25882284	0.00062	12.3191	24	5.1e-13	4.8e-09	58.744	46.424
chr6	26521902	26522172	5.7e-63	24.1522	37	4.8e-14	4.4e-68	26.289	2.1368
chr6	27864045	27864199	2e-07	17.7145	13	4.8e-14	1.6e-12	75.734	58.019
chr6	28943652	28943844	1e-10	10.4462	10	4.2e-14	8e-16	12.846	2.4
chr6	28977386	28977625	0.0051	10.3678	14	6.8e-12	4e-08	21.033	10.665
chr6	31683373	31683514	2.1e-06	21.5365	12	4.5e-14	1.6e-11	78.667	57.13
chr6	32095904	32097169	2.1e-44	16.2854	131	0	1.7e-49	37.474	21.188
chr6	32149002	32149363	3.5e-05	10.7383	32	4.6e-14	2.8e-10	24.469	13.73
chr6	32879818	32879985	3.4e-22	18.7268	18	4.3e-14	2.7e-27	74.598	55.872
chr6	33315035	33315129	3.9e-05	22.137	10	4.6e-14	3.1e-10	42.331	20.194
chr6	35786916	35787116	1.5e-10	17.8253	18	4.3e-14	1.2e-15	55.902	38.076
chr6	36660963	36661068	0.00031	16.0776	14	4.3e-14	2.4e-09	44.462	28.384
chr6	42727275	42727480	4.1e-20	32.3766	21	4.8e-14	3.2e-25	58.04	25.664
chr6	42727517	42727647	1.7e-07	17.4736	10	4.2e-14	1.4e-12	85.392	67.919
chr6	44275617	44275959	7e-20	24.9662	36	4.1e-14	5.5e-25	57.551	32.585
chr6	44275994	44276189	7.4e-53	12.321	52	5e-14	5.8e-58	14.071	1.75
chr6	88047842	88048081	8.8e-18	12.6785	32	3.7e-14	6.9e-23	73.608	60.93
chr6	108561672	108562300	2.7e-24	12.8123	48	4.6e-14	2.1e-29	45.325	32.513
chr6	112366808	112366944	0.00019	10.5124	12	1.4e-13	1.5e-09	81.122	70.609
chr6	112367081	112367503	3.2e-41	23.8814	31	5.3e-14	2.5e-46	64.367	40.486
chr6	117548007	117548199	1.3e-26	10.963	27	4.4e-14	1.1e-31	19.593	8.6296
chr6	150264092	150264210	6.8e-06	-11.7404	23	4.4e-14	5.4e-11	36.428	48.168
chr6	158938922	158939234	1.1e-22	14.5517	20	4.1e-14	8.6e-28	70.742	56.191
chr6	158939594	158939889	7.3e-25	15.8155	24	4.8e-14	5.7e-30	24.224	8.4089
chr6	159820002	159820436	2.3e-05	-11.5957	11	1.6e-12	1.8e-10	28.49	40.085
chr6	163149162	163149635	2.2e-05	12.3819	18	5.1e-14	1.7e-10	72.833	60.451
chr6	170023158	170023398	1.8e-15	18.3235	25	4.4e-14	1.4e-20	37.938	19.615
chr7	149989	150244	8.4e-14	10.8183	14	4.3e-14	6.6e-19	17.626	6.808
chr7	908946	909156	1e-13	12.0169	33	5.3e-14	7.9e-19	17.949	5.9318
chr7	2076732	2077145	1.2e-20	12.9242	52	4.1e-14	9.2e-26	56.352	43.428
chr7	2595583	2595829	3.2e-06	-10.1509	13	4.2e-14	2.5e-11	81.811	91.962
chr7	2665518	2665594	0.0013	13.926	10	5.9e-12	9.8e-09	68.638	54.712
chr7	4792567	4792771	2.8e-24	19.723	29	3.9e-14	2.2e-29	38.798	19.075
chr7	5144383	5144679	4.9e-19	17.2729	22	4.7e-14	3.8e-24	57.077	39.804
chr7	23206184	23206486	9.5e-63	34.8501	46	4.3e-14	7.4e-68	55.744	20.894
chr7	27098434	27098558	1.5e-06	13.3338	14	4.6e-14	1.2e-11	37.28	23.946
chr7	27130157	27130511	1e-05	16.2808	25	4.1e-14	8.2e-11	55.511	39.23
chr7	35967519	35968007	2.5e-53	30.8071	38	4.8e-14	1.9e-58	71.243	40.436
chr7	35971510	35971774	2.3e-27	16.0568	39	3.9e-14	1.8e-32	40.619	24.562
chr7	44065273	44065452	1.3e-05	25.2615	10	4.2e-14	1e-10	53.462	28.2
chr7	44962804	44963138	8.4e-26	16.5919	35	3.8e-14	6.6e-31	83.69	67.098
chr7	47052729	47053232	1.5e-54	21.2701	57	4.8e-14	1.1e-59	53.101	31.831
chr7	47536922	47537159	1.2e-42	26.898	34	4.7e-14	9.7e-48	41.848	14.95
chr7	48847978	48848187	2.5e-05	17.2489	17	4.5e-14	1.9e-10	47.661	30.412
chr7	50093081	50093379	1.6e-09	18.05	10	4.4e-14	1.2e-14	29.8	11.75
chr7	52273980	52274258	2.1e-05	10.766	12	4.4e-14	1.7e-10	79.808	69.042
chr7	54697805	54697943	2.2e-05	10.3032	14	4.6e-14	1.7e-10	80.879	70.576
chr7	55449272	55449364	3.1e-14	26.6242	12	4.2e-14	2.4e-19	43.468	16.844
chr7	56174713	56174878	0.00029	12.2769	17	4.6e-14	2.3e-09	43.339	31.062
chr7	64942704	64942861	4.4e-14	19.9942	14	4.2e-14	3.5e-19	71.945	51.951
chr7	76150310	76150666	1.3e-26	14.6736	43	4.6e-14	9.9e-32	67.911	53.237
chr7	99392830	99393282	7.5e-42	33.9738	34	4.9e-14	5.9e-47	42.027	8.0533
chr7	128270870	128270985	3.5e-09	20.6428	10	4e-14	2.7e-14	81.762	61.119
chr7	140435537	140435820	1.8e-47	22.4535	34	4.9e-14	1.4e-52	72.213	49.759
chr7	143885035	143885453	2.2e-10	12.0094	20	4.1e-14	1.7e-15	18.2	6.1906
chr7	151008894	151009032	0.0022	16.074	10	1.5e-11	1.7e-08	66.362	50.288
chr7	151014104	151014214	2.1e-10	20.0611	10	5.5e-14	1.7e-15	33.892	13.831
chr7	151520682	151520814	8.4e-19	11.0419	14	4.9e-14	6.5e-24	14.676	3.6339
chr7	155166785	155167164	0.00023	-12.4591	14	3.2e-13	1.8e-09	67.742	80.201
chr7	156607371	156607737	6.6e-05	13.6454	17	5.7e-14	5.1e-10	65.344	51.699
chr7	156607738	156607787	4.4e-08	15.3462	11	4.6e-14	3.5e-13	26.21	10.864
chr7	156949089	156949162	1e-10	23.0813	10	4e-14	7.9e-16	44.4	21.319
chr7	157613384	157613793	7e-16	13.8283	50	4.6e-14	5.5e-21	33.951	20.122
chr7	158996827	158997301	1.3e-36	19.4753	47	4.4e-14	1e-41	59.599	40.124
chr8	687638	687771	0.0071	12.9386	21	3.5e-09	5.6e-08	58.879	45.94
chr8	2002358	2003153	1.6e-43	17.0258	72	3.8e-14	1.2e-48	51.823	34.797
chr8	2562099	2562297	3.7e-08	15.4176	15	4.1e-14	2.9e-13	27.938	12.521
chr8	7354966	7355196	1.3e-47	23.0351	36	5.3e-14	1.1e-52	32.447	9.4115
chr8	11200136	11200398	2.9e-10	12.3822	22	4.1e-14	2.3e-15	30.22	17.838
chr8	37841995	37842121	1.7e-18	14.1661	11	5.6e-14	1.3e-23	83.28	69.114
chr8	38650898	38651263	7.2e-23	18.6504	38	4.7e-14	5.6e-28	44.109	25.459
chr8	38974248	38974738	6.6e-98	22.2664	66	4.7e-14	5.2e-103	31.512	9.2453
chr8	43276903	43277315	5.7e-16	16.2675	47	4.6e-14	4.4e-21	62.859	46.592
chr8	48514595	48514879	1.5e-40	20.8559	37	4.8e-14	1.1e-45	28.493	7.6368
chr8	51409186	51409514	6.8e-47	15.1228	40	3.5e-14	5.3e-52	85.938	70.816
chr8	60923097	60923197	1.3e-06	18.7413	10	4.4e-14	1e-11	73.754	55.013
chr8	66542546	66542747	2e-05	13.4165	19	4e-14	1.5e-10	80.344	66.928
chr8	101224066	101224254	1.1e-25	26.0638	18	4.5e-14	8.5e-31	36.248	10.184
chr8	103371827	103371941	0.0052	12.2961	12	1.3e-10	4e-08	28.301	16.005
chr8	126556520	126556778	1.1e-31	19.5915	30	4.7e-14	8.7e-37	25.01	5.4188
chr8	141205592	141205692	0.0033	11.3014	10	3.7e-12	2.6e-08	25.108	13.806
chr8	141209055	141209312	0.00018	11.917	15	5.6e-14	1.4e-09	43.713	31.796
chr8	143186101	143186407	5.1e-18	13.018	36	4.7e-14	4e-23	82.902	69.884
chr8	143727773	143728185	6.5e-67	19.1019	59	4.9e-14	5.1e-72	77.205	58.103
chr8	144109600	144109695	3e-13	13.5215	23	4.5e-14	2.3e-18	74.796	61.274
chr8	144524544	144524602	1.3e-09	13.8856	10	9.3e-09	1e-14	75.723	61.837
chr9	14993308	14993555	2.5e-27	14.8244	21	4.7e-14	1.9e-32	20.381	5.5565
chr9	34370836	34371382	1.4e-18	10.6562	31	4.2e-14	1.1e-23	83.295	72.639
chr9	35036027	35036390	3.7e-19	25.0427	18	4.2e-14	2.9e-24	60.487	35.444
chr9	35490449	35490640	1.7e-13	16.2768	14	4.1e-14	1.4e-18	30.786	14.509
chr9	37787194	37787291	2.6e-09	15.9401	13	4.5e-14	2e-14	82.68	66.74
chr9	38487659	38488168	2.4e-16	24.2144	15	4.2e-14	1.9e-21	78.61	54.396
chr9	42851745	42852109	5.6e-11	23.0168	14	4.6e-14	4.4e-16	39.709	16.692
chr9	69412079	69412255	1.3e-08	13.929	13	4.5e-14	1e-13	82.852	68.923
chr9	91886372	91886500	1.3e-08	14.9437	10	2.2e-13	1e-13	62	47.056
chr9	92098097	92098264	1.3e-11	16.3572	13	4e-14	1e-16	85.136	68.779
chr9	97076964	97077220	4.1e-11	10.3397	20	4.6e-14	3.2e-16	21.362	11.022
chr9	98087669	98087958	3.8e-54	24.7517	53	5.9e-14	3e-59	72.814	48.062
chr9	113564899	113565088	9.2e-05	14.099	10	9.3e-13	7.2e-10	56.562	42.462
chr9	127762313	127762699	0.0002	12.9889	13	4.3e-14	1.5e-09	43.864	30.875
chr9	128250158	128250340	4.3e-09	10.7579	20	4.6e-14	3.4e-14	13.342	2.5844
chr9	136364096	136364282	0.0093	19.0068	17	2e-12	7.3e-08	59.507	40.5
chr9	136821211	136821666	1.6e-93	30.6013	63	3.3e-14	1.2e-98	53.784	23.183
chr9	136994886	136995178	7.5e-45	26.7131	34	4.3e-14	5.9e-50	69.303	42.59
chr9	136995556	136995935	0.0048	15.2601	10	2.3e-13	3.8e-08	78.054	62.794
chr9	137162700	137162835	1.8e-07	12.6035	15	4.4e-14	1.4e-12	27.708	15.104
chr9	137417025	137417958	3.1e-31	10.9749	57	4.5e-14	2.5e-36	82.586	71.611
chrX	48827245	48827443	3.4e-05	20.034	15	4e-14	2.7e-10	37.492	17.458
chrX	49234314	49234402	4.8e-07	21.1362	12	4.5e-14	3.7e-12	74.115	52.979
